# Supplementary material for: Still mesoendemic onchocerciasis in two Cameroonian community-directed treatment with ivermectin projects despite more than 15 years of mass treatment
Source: Parasit Vectors. 2016 Nov 14;9:581. doi: 10.1186/s13071-016-1868-8 (PMC5109673; doi:10.1186/s13071-016-1868-8)
Supplement: Additional file 1: — Datasets of Bafia and Yabassi health districts supporting this study. (XLSX 114 kb) [file 13071_2016_1868_MOESM1_ESM.xlsx]

## Sheet: database
REGION	HEALTH_DISTRICT	HEALTH_AREA	DATE	COMMUNAUTY	COMMUNAUTY_CODE	IDENTIFICATION_NUMBER	SEX	AGE	NUMBER_PALPABLE_NODULE	NUMBER_NODULE_HEAD	NUMBER_NODULE_COSTAL_GRILL	NUMBER_NODULE_BACK	NUMBER_NODULE_PELVIC_GRID	NUMBER_NODULE_KNEE	NUMBER_NODULE_DELTOID	NUMBER_NODULE_ELBOW	NUMBER_NODULE_FORE_ARM	NUMBER_NODULE_WRIST	NUMBER_NODULE_BELLY	CUTANEOUS_SIGN	ACUTE_ONCHODERMATITIS	CHRONIC_ONCHODERMATITIS	DEPIGMENTATION	LICHENIFIED_ONCHODERMATITIS	CUTANEOUS_ATROPHY	HANGING_GROIN	VISUAL_IMPAIRMENT	NUMBER_OF_FILARIA_SS_RIGHT	NUMBER_OF_FILARIA_SS_LEFT	TREATED_2014	TREATED_2013	TREATED_2012	TREATED_2011	TREATED_2010
LITTORAL	YABASSI	LONGTOKA	2015-04-21	BONADISSAKE	01	01001	F	34	0	0	0	0	0	0	0	0	0	0	0	Yes	No	No	Yes	No	No	No	No	36	130	Yes	Yes	Yes	Yes	Yes
LITTORAL	YABASSI	LONGTOKA	2015-04-21	BONADISSAKE	01	01002	F	18	0	0	0	0	0	0	0	0	0	0	0	No	No	No	No	No	No	No	No	0	0	No	No	No	No	No
LITTORAL	YABASSI	LONGTOKA	2015-04-21	BONADISSAKE	01	01003	M	32	0	0	0	0	0	0	0	0	0	0	0	No	No	No	No	No	No	No	No	48	47	Yes	Yes	Yes	Yes	Yes
LITTORAL	YABASSI	LONGTOKA	2015-04-21	BONADISSAKE	01	01004	M	18	0	0	0	0	0	0	0	0	0	0	0	No	No	No	No	No	No	No	No	0	0	No	No	No	No	No
LITTORAL	YABASSI	LONGTOKA	2015-04-21	BONADISSAKE	01	01005	M	41	0	0	0	0	0	0	0	0	0	0	0	No	No	No	No	No	No	No	No	0	0	Yes	Yes	Yes	Yes	Yes
LITTORAL	YABASSI	LONGTOKA	2015-04-21	BONADISSAKE	01	01006	F	77	0	0	0	0	0	0	0	0	0	0	0	No	No	No	No	No	No	No	No	0	0	Yes	Yes	Yes	Yes	Yes
LITTORAL	YABASSI	LONGTOKA	2015-04-21	BONADISSAKE	01	01007	F	37	0	0	0	0	0	0	0	0	0	0	0	No	No	No	No	No	No	No	No	0	0	Yes	Yes	Yes	Yes	Yes
LITTORAL	YABASSI	LONGTOKA	2015-04-21	BONADISSAKE	01	01008	F	32	0	0	0	0	0	0	0	0	0	0	0	No	No	No	No	No	No	No	No	0	0	Yes	Yes	Yes	No	No
LITTORAL	YABASSI	LONGTOKA	2015-04-21	BONADISSAKE	01	01009	F	26	0	0	0	0	0	0	0	0	0	0	0	No	No	No	No	No	No	No	No	0	0	Yes	No	Yes	No	Yes
LITTORAL	YABASSI	LONGTOKA	2015-04-21	BONADISSAKE	01	01010	F	76	0	0	0	0	0	0	0	0	0	0	0	Yes	No	No	Yes	No	No	No	No	0	0	Yes	Yes	Yes	Yes	Yes
LITTORAL	YABASSI	LONGTOKA	2015-04-21	BONADISSAKE	01	01011	F	48	0	0	0	0	0	0	0	0	0	0	0	Yes	No	No	Yes	No	No	No	No	0	0	Yes	Yes	Yes	Yes	Yes
LITTORAL	YABASSI	LONGTOKA	2015-04-21	BONADISSAKE	01	01012	M	40	0	0	0	0	0	0	0	0	0	0	0	No	No	No	No	No	No	No	No	0	0	Yes	Yes	Yes	Yes	Yes
LITTORAL	YABASSI	LONGTOKA	2015-04-21	BONADISSAKE	01	01013	F	60	0	0	0	0	0	0	0	0	0	0	0	No	No	No	No	No	No	No	No	0	0	Yes	Yes	Yes	Yes	Yes
LITTORAL	YABASSI	LONGTOKA	2015-04-21	BONADISSAKE	01	01014	M	25	0	0	0	0	0	0	0	0	0	0	0	No	No	No	No	No	No	No	No	0	0	No	No	No	No	No
LITTORAL	YABASSI	LONGTOKA	2015-04-21	BONADISSAKE	01	01015	M	24	0	0	0	0	0	0	0	0	0	0	0	No	No	No	No	No	No	No	No	0	0	No	No	No	No	No
LITTORAL	YABASSI	LONGTOKA	2015-04-21	BONADISSAKE	01	01016	M	28	0	0	0	0	0	0	0	0	0	0	0	No	No	No	No	No	No	No	No	0	0	No	No	No	No	No
LITTORAL	YABASSI	LONGTOKA	2015-04-21	BONADISSAKE	01	01017	M	90	0	0	0	0	0	0	0	0	0	0	0	No	No	No	No	No	No	No	No	0	0	No	No	No	No	No
LITTORAL	YABASSI	LONGTOKA	2015-04-21	BONADISSAKE	01	01018	F	20	0	0	0	0	0	0	0	0	0	0	0	Yes	Yes	No	No	No	No	No	No	0	0	No	No	No	No	No
LITTORAL	YABASSI	LONGTOKA	2015-04-21	BONADISSAKE	01	01019	F	75	0	0	0	0	0	0	0	0	0	0	0	No	No	No	No	No	No	No	No	0	1	Yes	Yes	Yes	Yes	Yes
LITTORAL	YABASSI	LONGTOKA	2015-04-21	BONADISSAKE	01	01020	F	26	0	0	0	0	0	0	0	0	0	0	0	Yes	No	Yes	Yes	No	No	No	No	0	0	Yes	Yes	Yes	Yes	Yes
LITTORAL	YABASSI	LONGTOKA	2015-04-21	BONADISSAKE	01	01021	F	21	0	0	0	0	0	0	0	0	0	0	0	No	No	No	No	No	No	No	No	0	0	No	No	No	No	No
LITTORAL	YABASSI	LONGTOKA	2015-04-21	BONADISSAKE	01	01022	M	30	0	0	0	0	0	0	0	0	0	0	0	No	No	No	No	No	No	No	No	0	0	No	No	No	No	No
LITTORAL	YABASSI	LONGTOKA	2015-04-21	BONADISSAKE	01	01023	F	80	0	0	0	0	0	0	0	0	0	0	0	Yes	No	No	Yes	No	No	No	No	1	0	Yes	Yes	Yes	Yes	Yes
LITTORAL	YABASSI	LONGTOKA	2015-04-21	BONADISSAKE	01	01024	F	56	0	0	0	0	0	0	0	0	0	0	0	No	No	No	No	No	No	No	No	0	0	Yes	Yes	Yes	Yes	Yes
LITTORAL	YABASSI	LONGTOKA	2015-04-21	BONADISSAKE	01	01025	M	64	0	0	0	0	0	0	0	0	0	0	0	Yes	No	No	Yes	No	No	No	Yes	0	0	Yes	Yes	Yes	Yes	Yes
LITTORAL	YABASSI	LONGTOKA	2015-04-21	BONADISSAKE	01	01026	F	48	0	0	0	0	0	0	0	0	0	0	0	No	No	No	No	No	No	No	No	0	0	Yes	Yes	Yes	Yes	Yes
LITTORAL	YABASSI	LONGTOKA	2015-04-21	BONADISSAKE	01	01027	M	49	2	0	0	0	1	1	0	0	0	0	0	Yes	No	No	Yes	No	No	No	No	3	4	Yes	No	Yes	No	Yes
LITTORAL	YABASSI	LONGTOKA	2015-04-21	BONADISSAKE	01	01028	F	70	0	0	0	0	0	0	0	0	0	0	0	No	No	No	No	No	No	No	No	0	4	Yes	Yes	Yes	Yes	Yes
LITTORAL	YABASSI	LONGTOKA	2015-04-21	BONADISSAKE	01	01029	F	82	0	0	0	0	0	0	0	0	0	0	0	Yes	Yes	No	No	No	No	No	No	0	0	Yes	Yes	Yes	Yes	Yes
LITTORAL	YABASSI	LONGTOKA	2015-04-21	BONADISSAKE	01	01030	F	60	0	0	0	0	0	0	0	0	0	0	0	No	No	No	No	No	No	No	No	0	0	Yes	Yes	Yes	Yes	Yes
LITTORAL	YABASSI	LONGTOKA	2015-04-21	BONADISSAKE	01	01031	M	26	0	0	0	0	0	0	0	0	0	0	0	No	No	No	No	No	No	No	No	0	0	No	No	No	No	No
LITTORAL	YABASSI	LONGTOKA	2015-04-21	BONADISSAKE	01	01032	F	52	0	0	0	0	0	0	0	0	0	0	0	No	No	No	No	No	No	No	No	8	9	No	No	No	No	No
LITTORAL	YABASSI	LONGTOKA	2015-04-21	BONADISSAKE	01	01033	F	43	0	0	0	0	0	0	0	0	0	0	0	No	No	No	No	No	No	No	No	0	0	Yes	Yes	Yes	Yes	Yes
LITTORAL	YABASSI	LONGTOKA	2015-04-21	BONADISSAKE	01	01034	M	31	0	0	0	0	0	0	0	0	0	0	0	No	No	No	No	No	No	No	No	0	0	No	Yes	Yes	Yes	Yes
LITTORAL	YABASSI	LONGTOKA	2015-04-21	BONADISSAKE	01	01035	M	55	0	0	0	0	0	0	0	0	0	0	0	No	No	No	No	No	No	No	No	0	0	Yes	Yes	Yes	No	No
LITTORAL	YABASSI	LONGTOKA	2015-04-21	BONADISSAKE	01	01036	M	33	0	0	0	0	0	0	0	0	0	0	0	Yes	No	Yes	No	No	No	No	No	0	0	No	No	No	No	No
LITTORAL	YABASSI	LONGTOKA	2015-04-21	BONADISSAKE	01	01037	F	60	0	0	0	0	0	0	0	0	0	0	0	No	No	No	No	No	No	No	No	0	1	Yes	Yes	Yes	Yes	Yes
LITTORAL	YABASSI	LONGTOKA	2015-04-21	BONADISSAKE	01	01038	F	19	0	0	0	0	0	0	0	0	0	0	0	No	No	No	No	No	No	No	No	0	0	No	Yes	Yes	Yes	Yes
LITTORAL	YABASSI	LONGTOKA	2015-04-21	BONADISSAKE	01	01039	F	29	0	0	0	0	0	0	0	0	0	0	0	No	No	No	No	No	No	No	No	0	0	No	Yes	Yes	Yes	Yes
LITTORAL	YABASSI	LONGTOKA	2015-04-21	BONADISSAKE	01	01040	F	66	0	0	0	0	0	0	0	0	0	0	0	Yes	Yes	No	No	No	No	No	No	0	0	Yes	Yes	Yes	Yes	Yes
LITTORAL	YABASSI	LONGTOKA	2015-04-21	BONADISSAKE	01	01041	F	16	0	0	0	0	0	0	0	0	0	0	0	No	No	No	No	No	No	No	No	0	0	Yes	Yes	Yes	Yes	Yes
LITTORAL	YABASSI	LONGTOKA	2015-04-22	NDOGPOO	02	02001	M	29	0	0	0	0	0	0	0	0	0	0	0	No	No	No	No	No	No	No	Yes	0	5	Yes	Yes	Yes	Yes	Yes
LITTORAL	YABASSI	LONGTOKA	2015-04-22	NDOGPOO	02	02002	M	54	0	0	0	0	0	0	0	0	0	0	0	No	No	No	No	No	No	No	No	0	0	Yes	Yes	Yes	Yes	Yes
LITTORAL	YABASSI	LONGTOKA	2015-04-22	NDOGPOO	02	02003	F	70	0	0	0	0	0	0	0	0	0	0	0	Yes	No	No	No	No	No	No	No	2	0	Yes	Yes	Yes	Yes	Yes
LITTORAL	YABASSI	LONGTOKA	2015-04-22	NDOGPOO	02	02004	F	43	0	0	0	0	0	0	0	0	0	0	0	No	No	No	No	No	No	No	No	0	0	No	No	No	No	No
LITTORAL	YABASSI	LONGTOKA	2015-04-22	NDOGPOO	02	02005	M	35	0	0	0	0	0	0	0	0	0	0	0	No	No	No	No	No	No	No	Yes	0	0	No	No	No	No	No
LITTORAL	YABASSI	LONGTOKA	2015-04-22	NDOGPOO	02	02006	M	54	0	0	0	0	0	0	0	0	0	0	0	No	No	No	No	No	No	No	No	76	102	Yes	Yes	Yes	Yes	Yes
LITTORAL	YABASSI	LONGTOKA	2015-04-22	NDOGPOO	02	02007	F	28	0	0	0	0	0	0	0	0	0	0	0	No	No	No	No	No	No	No	No	0	0	Yes	Yes	No	Yes	Yes
LITTORAL	YABASSI	LONGTOKA	2015-04-22	NDOGPOO	02	02008	M	70	0	0	0	0	0	0	0	0	0	0	0	No	No	No	No	No	No	No	No	0	0	Yes	Yes	Yes	Yes	Yes
LITTORAL	YABASSI	LONGTOKA	2015-04-22	NDOGPOO	02	02009	F	64	0	0	0	0	0	0	0	0	0	0	0	No	No	No	No	No	No	No	No	0	0	Yes	Yes	Yes	Yes	Yes
LITTORAL	YABASSI	LONGTOKA	2015-04-22	NDOGPOO	02	02010	M	15	0	0	0	0	0	0	0	0	0	0	0	No	No	No	No	No	No	No	No	18	34	Yes	Yes	Yes	Yes	Yes
LITTORAL	YABASSI	LONGTOKA	2015-04-22	NDOGPOO	02	02011	F	53	0	0	0	0	0	0	0	0	0	0	0	No	No	No	No	No	No	No	No	4	0	Yes	Yes	Yes	Yes	Yes
LITTORAL	YABASSI	LONGTOKA	2015-04-22	NDOGPOO	02	02012	F	39	0	0	0	0	0	0	0	0	0	0	0	Yes	No	No	No	No	No	No	No	0	5	Yes	Yes	Yes	Yes	Yes
LITTORAL	YABASSI	LONGTOKA	2015-04-22	NDOGPOO	02	02013	F	61	0	0	0	0	0	0	0	0	0	0	0	No	No	No	No	No	No	No	No	0	0	Yes	Yes	Yes	Yes	Yes
LITTORAL	YABASSI	LONGTOKA	2015-04-22	NDOGPOO	02	02014	F	33	0	0	0	0	0	0	0	0	0	0	0	No	No	No	No	No	No	No	Yes	0	0	Yes	Yes	Yes	Yes	Yes
LITTORAL	YABASSI	LONGTOKA	2015-04-22	NDOGPOO	02	02015	F	75	0	0	0	0	0	0	0	0	0	0	0	Yes	No	No	No	No	No	No	No	0	0	Yes	Yes	Yes	Yes	Yes
LITTORAL	YABASSI	LONGTOKA	2015-04-22	NDOGPOO	02	02016	M	32	0	0	0	0	0	0	0	0	0	0	0	No	No	No	No	No	No	No	No	0	0	Yes	Yes	Yes	Yes	Yes
LITTORAL	YABASSI	LONGTOKA	2015-04-22	NDOGPOO	02	02017	M	35	0	0	0	0	0	0	0	0	0	0	0	No	No	No	No	No	No	No	No	27	2	Yes	Yes	Yes	Yes	Yes
LITTORAL	YABASSI	LONGTOKA	2015-04-22	NDOGPOO	02	02018	M	37	0	0	0	0	0	0	0	0	0	0	0	No	No	No	No	No	No	No	No	0	0	Yes	Yes	Yes	Yes	Yes
LITTORAL	YABASSI	LONGTOKA	2015-04-22	NDOGPOO	02	02019	F	58	0	0	0	0	0	0	0	0	0	0	0	No	No	No	No	No	No	No	No	0	0	Yes	Yes	Yes	Yes	Yes
LITTORAL	YABASSI	LONGTOKA	2015-04-22	NDOGPOO	02	02020	M	35	0	0	0	0	0	0	0	0	0	0	0	No	No	No	No	No	No	No	Yes	0	0	Yes	Yes	Yes	Yes	Yes
LITTORAL	YABASSI	LONGTOKA	2015-04-22	NDOGPOO	02	02021	M	70	0	0	0	0	0	0	0	0	0	0	0	No	No	No	No	No	No	No	Yes	0	24	Yes	Yes	Yes	Yes	Yes
LITTORAL	YABASSI	LONGTOKA	2015-04-22	NDOGPOO	02	02022	F	65	0	0	0	0	0	0	0	0	0	0	0	Yes	No	No	No	No	No	No	No	0	1	Yes	Yes	Yes	Yes	Yes
LITTORAL	YABASSI	LONGTOKA	2015-04-22	NDOGPOO	02	02023	F	38	0	0	0	0	0	0	0	0	0	0	0	No	No	No	No	No	No	No	Yes	21	16	Yes	Yes	Yes	Yes	Yes
LITTORAL	YABASSI	LONGTOKA	2015-04-22	NDOGPOO	02	02024	M	29	0	0	0	0	0	0	0	0	0	0	0	No	No	No	No	No	No	No	Yes	0	3	Yes	Yes	Yes	Yes	Yes
LITTORAL	YABASSI	LONGTOKA	2015-04-22	NDOGPOO	02	02025	F	28	0	0	0	0	0	0	0	0	0	0	0	No	No	No	No	No	No	No	Yes	0	3	Yes	Yes	Yes	Yes	Yes
LITTORAL	YABASSI	LONGTOKA	2015-04-22	NDOGPOO	02	02026	F	40	0	0	0	0	0	0	0	0	0	0	0	No	No	No	No	No	No	No	No	0	0	Yes	Yes	Yes	Yes	Yes
LITTORAL	YABASSI	LONGTOKA	2015-04-22	NDOGPOO	02	02027	F	39	0	0	0	0	0	0	0	0	0	0	0	No	No	No	No	No	No	No	No	0	0	Yes	Yes	Yes	Yes	Yes
LITTORAL	YABASSI	LONGTOKA	2015-04-22	NDOGPOO	02	02028	M	45	0	0	0	0	0	0	0	0	0	0	0	No	No	No	No	No	No	No	Yes	0	0	Yes	Yes	Yes	Yes	Yes
LITTORAL	YABASSI	LONGTOKA	2015-04-22	NDOGPOO	02	02029	F	67	0	0	0	0	0	0	0	0	0	0	0	Yes	No	No	No	No	No	No	Yes	4	0	Yes	Yes	Yes	Yes	Yes
LITTORAL	YABASSI	LONGTOKA	2015-04-22	NDOGPOO	02	02030	F	40	0	0	0	0	0	0	0	0	0	0	0	No	No	No	No	No	No	No	No	0	0	Yes	Yes	Yes	Yes	Yes
LITTORAL	YABASSI	LONGTOKA	2015-04-22	NDOGPOO	02	02031	M	83	0	0	0	0	0	0	0	0	0	0	0	No	No	No	No	No	No	No	No	0	0	No	No	No	No	No
LITTORAL	YABASSI	LONGTOKA	2015-04-22	NDOGPOO	02	02032	M	31	0	0	0	0	0	0	0	0	0	0	0	No	No	No	No	No	No	No	No	21	6	Yes	Yes	Yes	Yes	Yes
LITTORAL	YABASSI	LONGTOKA	2015-04-22	NDOGPOO	02	02033	M	60	0	0	0	0	0	0	0	0	0	0	0	No	No	No	No	No	No	No	Yes	0	0	Yes	Yes	Yes	Yes	Yes
LITTORAL	YABASSI	LONGTOKA	2015-04-22	NDOGPOO	02	02034	M	58	0	0	0	0	0	0	0	0	0	0	0	No	No	No	No	No	No	No	No	3	10	Yes	Yes	Yes	Yes	Yes
LITTORAL	YABASSI	LONGTOKA	2015-04-22	NDOGPOO	02	02035	M	68	0	0	0	0	0	0	0	0	0	0	0	No	No	No	No	No	No	No	Yes	1	0	No	No	No	No	No
LITTORAL	YABASSI	LONGTOKA	2015-04-22	NDOGPOO	02	02036	M	42	0	0	0	0	0	0	0	0	0	0	0	No	No	No	No	No	No	No	No	0	0	Yes	Yes	Yes	Yes	Yes
LITTORAL	YABASSI	LONGTOKA	2015-04-22	NDOGPOO	02	02037	M	36	0	0	0	0	0	0	0	0	0	0	0	No	No	No	No	No	No	No	No	43	46	No	No	No	No	No
LITTORAL	YABASSI	LONGTOKA	2015-04-22	NDOGPOO	02	02038	M	58	1	0	0	0	0	0	0	0	1	0	0	No	No	No	No	No	No	No	No	0	1	Yes	Yes	Yes	Yes	Yes
LITTORAL	YABASSI	LONGTOKA	2015-04-22	NDOGPOO	02	02039	F	50	0	0	0	0	0	0	0	0	0	0	0	No	No	No	No	No	No	No	Yes	0	0	Yes	Yes	Yes	Yes	Yes
LITTORAL	YABASSI	LONGTOKA	2015-04-22	NDOGPOO	02	02040	F	67	0	0	0	0	0	0	0	0	0	0	0	No	No	No	No	No	No	No	No	0	0	No	No	No	No	No
LITTORAL	YABASSI	LONGTOKA	2015-04-22	NDOGPOO	02	02041	M	30	0	0	0	0	0	0	0	0	0	0	0	No	No	No	No	No	No	No	Yes	0	1	Yes	Yes	Yes	Yes	Yes
LITTORAL	YABASSI	LONGTOKA	2015-04-22	NDOGPOO	02	02042	M	40	0	0	0	0	0	0	0	0	0	0	0	No	No	No	No	No	No	No	No	6	0	Yes	Yes	Yes	Yes	Yes
LITTORAL	YABASSI	LONGTOKA	2015-04-22	NDOGPOO	02	02043	M	45	0	0	0	0	0	0	0	0	0	0	0	No	No	No	No	No	No	No	No	0	0	No	No	No	No	No
LITTORAL	YABASSI	LONGTOKA	2015-04-22	NDOGPOO	02	02044	M	54	0	0	0	0	0	0	0	0	0	0	0	No	No	No	No	No	No	No	No	18	33	No	No	No	No	No
LITTORAL	YABASSI	LONGTOKA	2015-04-22	NDOGPOO	02	02045	F	67	0	0	0	0	0	0	0	0	0	0	0	No	No	No	No	No	No	No	No	5	0	Yes	Yes	Yes	Yes	Yes
LITTORAL	YABASSI	LONGTOKA	2015-04-22	NDOGPOO	02	02046	M	46	0	0	0	0	0	0	0	0	0	0	0	Yes	No	No	No	No	No	No	Yes	0	0	Yes	Yes	Yes	Yes	Yes
LITTORAL	YABASSI	LONGTOKA	2015-04-22	NDOGPOO	02	02047	F	40	0	0	0	0	0	0	0	0	0	0	0	No	No	No	No	No	No	No	No	21	1	Yes	No	No	No	No
LITTORAL	YABASSI	LONGTOKA	2015-04-22	NDOGPOO	02	02048	M	70	3	0	0	0	3	0	0	0	0	0	0	No	No	No	No	No	No	No	No	5	1	Yes	Yes	Yes	Yes	Yes
LITTORAL	YABASSI	LONGTOKA	2015-04-22	NDOGPOO	02	02049	F	57	0	0	0	0	0	0	0	0	0	0	0	No	No	No	No	No	No	No	Yes	11	8	No	Yes	Yes	Yes	No
LITTORAL	YABASSI	LONGTOKA	2015-04-22	NDOGPOO	02	02050	M	40	0	0	0	0	0	0	0	0	0	0	0	No	No	No	No	No	No	No	No	0	1	Yes	Yes	Yes	Yes	Yes
LITTORAL	YABASSI	LONGTOKA	2015-04-22	NDOGPOO	02	02051	M	69	0	0	0	0	0	0	0	0	0	0	0	No	No	No	No	No	No	No	No	11	2	Yes	Yes	Yes	Yes	Yes
LITTORAL	YABASSI	LONGTOKA	2015-04-22	NDOGPOO	02	02052	M	37	0	0	0	0	0	0	0	0	0	0	0	No	No	No	No	No	No	No	Yes	0	0	Yes	Yes	Yes	Yes	Yes
LITTORAL	YABASSI	LONGTOKA	2015-04-22	NDOGPOO	02	02053	M	48	0	0	0	0	0	0	0	0	0	0	0	No	No	No	No	No	No	No	Yes	0	0	Yes	Yes	Yes	Yes	Yes
LITTORAL	YABASSI	LONGTOKA	2015-04-22	NDOGPOO	02	02054	M	55	0	0	0	0	0	0	0	0	0	0	0	No	No	No	No	No	No	No	No	0	0	Yes	Yes	Yes	Yes	Yes
LITTORAL	YABASSI	LONGTOKA	2015-04-22	NDOGPOO	02	02055	M	35	0	0	0	0	0	0	0	0	0	0	0	No	No	No	No	No	No	No	Yes	0	0	Yes	Yes	Yes	Yes	Yes
LITTORAL	YABASSI	LONGTOKA	2015-04-22	NDOGPOO	02	02056	M	31	0	0	0	0	0	0	0	0	0	0	0	No	No	No	No	No	No	No	Yes	0	0	No	No	No	No	No
LITTORAL	YABASSI	LONGTOKA	2015-04-22	NDOGPOO	02	02057	F	61	0	0	0	0	0	0	0	0	0	0	0	No	No	No	No	No	No	No	No	0	0	Yes	No	No	No	No
LITTORAL	YABASSI	LONGTOKA	2015-04-22	NDOGPOO	02	02058	M	45	0	0	0	0	0	0	0	0	0	0	0	No	No	No	No	No	No	No	No	0	0	Yes	No	No	No	No
LITTORAL	YABASSI	LONGTOKA	2015-04-22	NDOGPOO	02	02059	M	44	0	0	0	0	0	0	0	0	0	0	0	No	No	No	No	No	No	No	No	5	0	Yes	Yes	Yes	Yes	Yes
LITTORAL	YABASSI	LONGTOKA	2015-04-22	NDOGPOO	02	02060	M	37	0	0	0	0	0	0	0	0	0	0	0	No	No	No	No	No	No	No	Yes	1	0	No	No	No	No	No
LITTORAL	YABASSI	LONGTOKA	2015-04-22	NDOGPOO	02	02061	M	51	0	0	0	0	0	0	0	0	0	0	0	No	No	No	No	No	No	No	Yes	0	2	Yes	Yes	Yes	Yes	Yes
LITTORAL	YABASSI	LONGTOKA	2015-04-22	NDOGPOO	02	02062	M	46	0	0	0	0	0	0	0	0	0	0	0	No	No	No	No	No	No	No	No	0	0	Yes	Yes	Yes	Yes	Yes
LITTORAL	YABASSI	LONGTOKA	2015-04-22	NDOGPOO	02	02063	F	36	0	0	0	0	0	0	0	0	0	0	0	No	No	No	No	No	No	No	Yes	0	0	Yes	Yes	Yes	Yes	Yes
LITTORAL	YABASSI	LONGTOKA	2015-04-22	NDOGPOO	02	02064	M	42	0	0	0	0	0	0	0	0	0	0	0	No	No	No	No	No	No	No	Yes	1	0	Yes	Yes	Yes	Yes	Yes
LITTORAL	YABASSI	LONGTOKA	2015-04-22	NDOGPOO	02	02065	F	62	0	0	0	0	0	0	0	0	0	0	0	No	No	No	No	No	No	No	No	1	19	No	Yes	Yes	Yes	Yes
LITTORAL	YABASSI	LONGTOKA	2015-04-22	NDOGPOO	02	02066	M	70	0	0	0	0	0	0	0	0	0	0	0	Yes	No	No	No	No	No	No	No	3	2	Yes	Yes	Yes	Yes	Yes
LITTORAL	YABASSI	LONGTOKA	2015-04-22	NDOGPOO	02	02067	M	59	0	0	0	0	0	0	0	0	0	0	0	No	No	No	No	No	No	No	No	1	7	Yes	Yes	Yes	Yes	Yes
LITTORAL	YABASSI	LONGTOKA	2015-04-22	NDOGPOO	02	02068	F	56	0	0	0	0	0	0	0	0	0	0	0	No	No	No	No	No	No	No	No	0	0	No	Yes	Yes	Yes	Yes
LITTORAL	YABASSI	LONGTOKA	2015-04-22	NDOGPOO	02	02069	M	28	0	0	0	0	0	0	0	0	0	0	0	No	No	No	No	No	No	No	Yes	0	0	No	No	No	Yes	Yes
LITTORAL	YABASSI	LONGTOKA	2015-04-22	NDOGPOO	02	02070	F	27	0	0	0	0	0	0	0	0	0	0	0	Yes	No	No	No	No	No	No	Yes	0	0	Yes	Yes	Yes	Yes	Yes
LITTORAL	YABASSI	LONGTOKA	2015-04-22	NDOGPOO	02	02071	M	64	0	0	0	0	0	0	0	0	0	0	0	No	No	No	No	No	No	No	No	60	55	Yes	Yes	Yes	Yes	Yes
LITTORAL	YABASSI	LONGTOKA	2015-04-22	NDOGPOO	02	02072	M	41	0	0	0	0	0	0	0	0	0	0	0	No	No	No	No	No	No	No	Yes	0	0	No	No	No	No	No
LITTORAL	YABASSI	LONGTOKA	2015-04-22	NDOGPOO	02	02073	F	67	0	0	0	0	0	0	0	0	0	0	0	Yes	No	No	No	No	No	No	No	0	0	Yes	Yes	Yes	Yes	Yes
LITTORAL	YABASSI	LONGTOKA	2015-04-22	NDOGPOO	02	02074	M	75	0	0	0	0	0	0	0	0	0	0	0	No	No	No	No	No	No	No	No	0	0	No	Yes	Yes	Yes	Yes
LITTORAL	YABASSI	LONGTOKA	2015-04-22	NDOGPOO	02	02075	F	40	0	0	0	0	0	0	0	0	0	0	0	No	No	No	No	No	No	No	No	0	1	No	Yes	Yes	Yes	Yes
LITTORAL	YABASSI	LONGTOKA	2015-04-22	NDOGPOO	02	02076	M	40	0	0	0	0	0	0	0	0	0	0	0	No	No	No	No	No	No	No	Yes	6	1	Yes	Yes	Yes	Yes	Yes
LITTORAL	YABASSI	LONGTOKA	2015-04-22	NDOGPOO	02	02077	M	61	0	0	0	0	0	0	0	0	0	0	0	No	No	No	No	No	No	No	No	0	0	Yes	Yes	Yes	Yes	Yes
LITTORAL	YABASSI	LONGTOKA	2015-04-22	NDOGPOO	02	02078	F	54	0	0	0	0	0	0	0	0	0	0	0	No	No	No	No	No	No	No	No	0	0	Yes	Yes	Yes	Yes	Yes
LITTORAL	YABASSI	LONGTOKA	2015-04-22	NDOGPOO	02	02079	M	52	0	0	0	0	0	0	0	0	0	0	0	No	No	No	No	No	No	No	Yes	0	0	Yes	Yes	Yes	Yes	Yes
LITTORAL	YABASSI	LONGTOKA	2015-04-22	NDOGPOO	02	02080	F	63	0	0	0	0	0	0	0	0	0	0	0	No	No	No	No	No	No	No	No	0	0	Yes	Yes	Yes	Yes	Yes
LITTORAL	YABASSI	LONGTOKA	2015-04-23	NKONGMALAN	03	03001	F	39	0	0	0	0	0	0	0	0	0	0	0	No	No	No	No	No	No	No	No	0	0	Yes	Yes	Yes	Yes	Yes
LITTORAL	YABASSI	LONGTOKA	2015-04-23	NKONGMALAN	03	03002	F	65	0	0	0	0	0	0	0	0	0	0	0	No	No	No	No	No	No	No	No	0	10	Yes	Yes	Yes	Yes	Yes
LITTORAL	YABASSI	LONGTOKA	2015-04-23	NKONGMALAN	03	03003	F	59	0	0	0	0	0	0	0	0	0	0	0	No	No	No	No	No	No	No	No	0	0	Yes	Yes	Yes	Yes	Yes
LITTORAL	YABASSI	LONGTOKA	2015-04-23	NKONGMALAN	03	03004	F	17	0	0	0	0	0	0	0	0	0	0	0	No	No	No	No	No	No	No	No	1	1	No	No	No	No	No
LITTORAL	YABASSI	LONGTOKA	2015-04-23	NKONGMALAN	03	03005	M	47	0	0	0	0	0	0	0	0	0	0	0	No	No	No	No	No	No	No	No	14	21	Yes	Yes	Yes	Yes	Yes
LITTORAL	YABASSI	LONGTOKA	2015-04-23	NKONGMALAN	03	03006	M	23	0	0	0	0	0	0	0	0	0	0	0	No	No	No	No	No	No	No	No	0	0	No	No	No	No	No
LITTORAL	YABASSI	LONGTOKA	2015-04-23	NKONGMALAN	03	03007	M	43	0	0	0	0	0	0	0	0	0	0	0	No	No	No	No	No	No	No	No	7	0	Yes	Yes	Yes	Yes	Yes
LITTORAL	YABASSI	LONGTOKA	2015-04-23	NKONGMALAN	03	03008	F	62	0	0	0	0	0	0	0	0	0	0	0	No	No	No	No	No	No	No	No	8	4	Yes	Yes	Yes	Yes	Yes
LITTORAL	YABASSI	LONGTOKA	2015-04-23	NKONGMALAN	03	03009	M	50	3	0	0	1	2	0	0	0	0	0	0	No	No	No	No	No	No	No	No	16	26	Yes	Yes	Yes	Yes	Yes
LITTORAL	YABASSI	LONGTOKA	2015-04-23	NKONGMALAN	03	03010	F	23	0	0	0	0	0	0	0	0	0	0	0	No	No	No	No	No	No	No	No	0	0	Yes	Yes	Yes	Yes	Yes
LITTORAL	YABASSI	LONGTOKA	2015-04-23	NKONGMALAN	03	03011	F	64	0	0	0	0	0	0	0	0	0	0	0	No	No	No	No	No	No	No	No	0	0	Yes	Yes	Yes	Yes	Yes
LITTORAL	YABASSI	LONGTOKA	2015-04-23	NKONGMALAN	03	03012	F	17	0	0	0	0	0	0	0	0	0	0	0	No	No	No	No	No	No	No	No	0	0	Yes	No	No	No	No
LITTORAL	YABASSI	LONGTOKA	2015-04-23	NKONGMALAN	03	03013	F	60	0	0	0	0	0	0	0	0	0	0	0	Yes	No	No	No	No	No	No	No	36	7	No	No	No	No	No
LITTORAL	YABASSI	LONGTOKA	2015-04-23	NKONGMALAN	03	03014	M	44	0	0	0	0	0	0	0	0	0	0	0	No	No	No	No	No	No	No	No	0	0	Yes	No	No	No	No
LITTORAL	YABASSI	LONGTOKA	2015-04-23	NKONGMALAN	03	03015	M	52	0	0	0	0	0	0	0	0	0	0	0	No	No	No	No	No	No	No	No	0	0	Yes	Yes	Yes	Yes	Yes
LITTORAL	YABASSI	LONGTOKA	2015-04-23	NKONGMALAN	03	03016	F	41	1	0	0	0	1	0	0	0	0	0	0	No	No	No	No	No	No	No	No	3	0	Yes	Yes	Yes	Yes	Yes
LITTORAL	YABASSI	LONGTOKA	2015-04-23	NKONGMALAN	03	03017	F	50	0	0	0	0	0	0	0	0	0	0	0	No	No	No	No	No	No	No	No	40	34	Yes	Yes	Yes	Yes	Yes
LITTORAL	YABASSI	LONGTOKA	2015-04-23	NKONGMALAN	03	03018	F	54	0	0	0	0	0	0	0	0	0	0	0	No	No	No	No	No	No	No	No	87	15	Yes	Yes	Yes	Yes	Yes
LITTORAL	YABASSI	LONGTOKA	2015-04-23	NKONGMALAN	03	03019	F	25	0	0	0	0	0	0	0	0	0	0	0	No	No	No	No	No	No	No	No	0	0	No	Yes	Yes	Yes	Yes
LITTORAL	YABASSI	LONGTOKA	2015-04-23	NKONGMALAN	03	03020	M	25	0	0	0	0	0	0	0	0	0	0	0	No	No	No	No	No	No	No	No	13	75	Yes	No	No	No	No
LITTORAL	YABASSI	LONGTOKA	2015-04-23	NKONGMALAN	03	03021	F	49	0	0	0	0	0	0	0	0	0	0	0	No	No	No	No	No	No	No	No	0	0	Yes	Yes	Yes	Yes	Yes
LITTORAL	YABASSI	LONGTOKA	2015-04-23	NKONGMALAN	03	03022	M	34	0	0	0	0	0	0	0	0	0	0	0	No	No	No	No	No	No	No	No	4	1	Yes	Yes	Yes	Yes	Yes
LITTORAL	YABASSI	LONGTOKA	2015-04-23	NKONGMALAN	03	03023	F	17	0	0	0	0	0	0	0	0	0	0	0	No	No	No	No	No	No	No	No	5	8	Yes	Yes	Yes	Yes	Yes
LITTORAL	YABASSI	LONGTOKA	2015-04-23	NKONGMALAN	03	03024	M	34	0	0	0	0	0	0	0	0	0	0	0	No	No	No	No	No	No	No	No	0	0	Yes	Yes	Yes	Yes	Yes
LITTORAL	YABASSI	LONGTOKA	2015-04-23	NKONGMALAN	03	03025	M	25	0	0	0	0	0	0	0	0	0	0	0	No	No	No	No	No	No	No	No	0	0	No	No	No	No	No
LITTORAL	YABASSI	LONGTOKA	2015-04-23	NKONGMALAN	03	03026	F	54	0	0	0	0	0	0	0	0	0	0	0	No	No	No	No	No	No	No	No	6	23	Yes	Yes	Yes	Yes	Yes
LITTORAL	YABASSI	LONGTOKA	2015-04-23	NKONGMALAN	03	03027	F	56	0	0	0	0	0	0	0	0	0	0	0	No	No	No	No	No	No	No	No	4	7	Yes	Yes	Yes	Yes	Yes
LITTORAL	YABASSI	LONGTOKA	2015-04-23	NKONGMALAN	03	03028	F	52	0	0	0	0	0	0	0	0	0	0	0	No	No	No	No	No	No	No	No	0	0	Yes	Yes	Yes	Yes	Yes
LITTORAL	YABASSI	LONGTOKA	2015-04-23	NKONGMALAN	03	03029	M	41	0	0	0	0	0	0	0	0	0	0	0	No	No	No	No	No	No	No	No	0	0	No	No	No	No	No
LITTORAL	YABASSI	LONGTOKA	2015-04-23	NKONGMALAN	03	03030	M	42	2	0	0	0	2	0	0	0	0	0	0	Yes	No	No	No	No	No	No	No	0	0	Yes	Yes	Yes	Yes	Yes
LITTORAL	YABASSI	LONGTOKA	2015-04-23	NKONGMALAN	03	03031	F	44	0	0	0	0	0	0	0	0	0	0	0	No	No	No	No	No	No	No	No	0	0	No	Yes	No	Yes	Yes
LITTORAL	YABASSI	LONGTOKA	2015-04-23	NKONGMALAN	03	03032	F	54	0	0	0	0	0	0	0	0	0	0	0	No	No	No	No	No	No	No	No	0	0	Yes	Yes	Yes	Yes	Yes
LITTORAL	YABASSI	LONGTOKA	2015-04-23	NKONGMALAN	03	03033	F	50	0	0	0	0	0	0	0	0	0	0	0	No	No	No	No	No	No	No	No	2	4	Yes	Yes	Yes	Yes	Yes
LITTORAL	YABASSI	LONGTOKA	2015-04-23	NKONGMALAN	03	03034	M	23	0	0	0	0	0	0	0	0	0	0	0	No	No	No	No	No	No	No	No	2	8	Yes	Yes	No	Yes	Yes
LITTORAL	YABASSI	LONGTOKA	2015-04-23	NKONGMALAN	03	03035	F	41	0	0	0	0	0	0	0	0	0	0	0	No	No	No	No	No	No	No	No	15	5	Yes	Yes	Yes	Yes	Yes
LITTORAL	YABASSI	LONGTOKA	2015-04-23	NKONGMALAN	03	03036	M	45	0	0	0	0	0	0	0	0	0	0	0	Yes	No	No	No	No	No	No	No	0	0	Yes	Yes	Yes	Yes	Yes
LITTORAL	YABASSI	LONGTOKA	2015-04-23	NKONGMALAN	03	03037	F	32	0	0	0	0	0	0	0	0	0	0	0	No	No	No	No	No	No	No	No	0	0	Yes	No	No	No	No
LITTORAL	YABASSI	LONGTOKA	2015-04-23	NKONGMALAN	03	03038	M	38	0	0	0	0	0	0	0	0	0	0	0	No	No	No	No	No	No	No	No	1	0	Yes	Yes	Yes	Yes	Yes
LITTORAL	YABASSI	LONGTOKA	2015-04-23	NKONGMALAN	03	03039	F	34	0	0	0	0	0	0	0	0	0	0	0	No	No	No	No	No	No	No	No	0	0	No	Yes	Yes	Yes	Yes
LITTORAL	YABASSI	LONGTOKA	2015-04-23	NKONGMALAN	03	03040	M	61	0	0	0	0	0	0	0	0	0	0	0	No	No	No	No	No	No	No	No	0	0	Yes	Yes	Yes	Yes	Yes
LITTORAL	YABASSI	LONGTOKA	2015-04-23	NKONGMALAN	03	03041	M	40	0	0	0	0	0	0	0	0	0	0	0	No	No	No	No	No	No	No	No	0	0	Yes	Yes	Yes	Yes	Yes
LITTORAL	YABASSI	LONGTOKA	2015-04-23	NKONGMALAN	03	03042	M	59	0	0	0	0	0	0	0	0	0	0	0	No	No	No	No	No	No	No	No	4	6	Yes	Yes	Yes	Yes	Yes
LITTORAL	YABASSI	LONGTOKA	2015-04-23	NKONGMALAN	03	03043	M	15	0	0	0	0	0	0	0	0	0	0	0	No	No	No	No	No	No	No	No	0	0	Yes	Yes	Yes	Yes	Yes
LITTORAL	YABASSI	LONGTOKA	2015-04-23	NKONGMALAN	03	03044	M	55	0	0	0	0	0	0	0	0	0	0	0	No	No	No	No	No	No	No	No	0	3	Yes	Yes	Yes	Yes	Yes
LITTORAL	YABASSI	LONGTOKA	2015-04-23	NKONGMALAN	03	03045	F	30	0	0	0	0	0	0	0	0	0	0	0	No	No	No	No	No	No	No	No	1	0	No	No	No	No	No
LITTORAL	YABASSI	LONGTOKA	2015-04-23	NKONGMALAN	03	03046	M	47	0	0	0	0	0	0	0	0	0	0	0	No	No	No	No	No	No	No	No	1	0	Yes	Yes	Yes	Yes	Yes
LITTORAL	YABASSI	LONGTOKA	2015-04-23	NKONGMALAN	03	03047	F	25	0	0	0	0	0	0	0	0	0	0	0	No	No	No	No	No	No	No	No	0	0	No	No	No	No	No
LITTORAL	YABASSI	LONGTOKA	2015-04-23	NKONGMALAN	03	03048	M	31	0	0	0	0	0	0	0	0	0	0	0	No	No	No	No	No	No	No	No	132	56	Yes	Yes	Yes	Yes	Yes
LITTORAL	YABASSI	LONGTOKA	2015-04-23	NKONGMALAN	03	03049	M	23	0	0	0	0	0	0	0	0	0	0	0	No	No	No	No	No	No	No	No	1	2	No	No	No	Yes	Yes
LITTORAL	YABASSI	LONGTOKA	2015-04-23	NKONGMALAN	03	03050	M	37	0	0	0	0	0	0	0	0	0	0	0	No	No	No	No	No	No	No	No	3	20	Yes	Yes	Yes	Yes	Yes
LITTORAL	YABASSI	LONGTOKA	2015-04-23	NKONGMALAN	03	03051	M	74	0	0	0	0	0	0	0	0	0	0	0	Yes	No	No	No	No	No	No	No	0	0	Yes	Yes	Yes	Yes	Yes
LITTORAL	YABASSI	LONGTOKA	2015-04-23	NKONGMALAN	03	03052	F	35	0	0	0	0	0	0	0	0	0	0	0	No	No	No	No	No	No	No	No	1	4	No	No	Yes	Yes	Yes
LITTORAL	YABASSI	LONGTOKA	2015-04-23	NKONGMALAN	03	03053	M	49	0	0	0	0	0	0	0	0	0	0	0	No	No	No	No	No	No	No	No	0	0	Yes	Yes	Yes	Yes	Yes
LITTORAL	YABASSI	LONGTOKA	2015-04-23	NKONGMALAN	03	03054	F	51	0	0	0	0	0	0	0	0	0	0	0	No	No	No	No	No	No	No	No	3	4	Yes	Yes	Yes	Yes	Yes
LITTORAL	YABASSI	LONGTOKA	2015-04-23	NKONGMALAN	03	03055	F	50	0	0	0	0	0	0	0	0	0	0	0	No	No	No	No	No	No	No	No	0	0	Yes	Yes	Yes	Yes	Yes
LITTORAL	YABASSI	LONGTOKA	2015-04-23	NKONGMALAN	03	03056	M	51	0	0	0	0	0	0	0	0	0	0	0	No	No	No	No	No	No	No	No	0	2	Yes	No	Yes	Yes	Yes
LITTORAL	YABASSI	LONGTOKA	2015-04-23	NKONGMALAN	03	03057	F	49	0	0	0	0	0	0	0	0	0	0	0	No	No	No	No	No	No	No	No	0	0	Yes	Yes	Yes	Yes	Yes
LITTORAL	YABASSI	BANYA	2015-04-24	BODIMAN	04	04001	F	48	0	0	0	0	0	0	0	0	0	0	0	No	No	No	No	No	No	No	Yes	0	0	Yes	Yes	Yes	Yes	Yes
LITTORAL	YABASSI	BANYA	2015-04-24	BODIMAN	04	04002	M	32	1	0	1	0	0	0	0	0	0	0	0	No	No	No	No	No	No	No	No	3	2	Yes	Yes	Yes	Yes	Yes
LITTORAL	YABASSI	BANYA	2015-04-24	BODIMAN	04	04003	M	56	0	0	0	0	0	0	0	0	0	0	0	No	No	No	No	No	No	No	Yes	0	0	No	Yes	Yes	Yes	No
LITTORAL	YABASSI	BANYA	2015-04-24	BODIMAN	04	04004	F	29	0	0	0	0	0	0	0	0	0	0	0	No	No	No	No	No	No	No	No	0	0	No	No	No	No	No
LITTORAL	YABASSI	BANYA	2015-04-24	BODIMAN	04	04005	M	56	2	0	0	2	0	0	0	0	0	0	0	No	No	No	No	No	No	No	No	20	7	Yes	Yes	No	No	Yes
LITTORAL	YABASSI	BANYA	2015-04-24	BODIMAN	04	04006	M	49	0	0	0	0	0	0	0	0	0	0	0	No	No	No	No	No	No	No	No	0	0	Yes	No	No	No	No
LITTORAL	YABASSI	BANYA	2015-04-24	BODIMAN	04	04007	M	45	0	0	0	0	0	0	0	0	0	0	0	No	No	No	No	No	No	No	No	0	0	Yes	Yes	Yes	Yes	Yes
LITTORAL	YABASSI	BANYA	2015-04-24	BODIMAN	04	04008	F	57	0	0	0	0	0	0	0	0	0	0	0	No	No	No	No	No	No	No	Yes	2	0	Yes	Yes	Yes	Yes	Yes
LITTORAL	YABASSI	BANYA	2015-04-24	BODIMAN	04	04009	M	33	0	0	0	0	0	0	0	0	0	0	0	No	No	No	No	No	No	No	No	0	1	Yes	Yes	Yes	Yes	Yes
LITTORAL	YABASSI	BANYA	2015-04-24	BODIMAN	04	04010	M	17	0	0	0	0	0	0	0	0	0	0	0	No	No	No	No	No	No	No	No	14	23	Yes	Yes	Yes	Yes	Yes
LITTORAL	YABASSI	BANYA	2015-04-24	BODIMAN	04	04011	F	36	0	0	0	0	0	0	0	0	0	0	0	No	No	No	No	No	No	No	No	0	1	Yes	Yes	Yes	Yes	Yes
LITTORAL	YABASSI	BANYA	2015-04-24	BODIMAN	04	04012	M	36	0	0	0	0	0	0	0	0	0	0	0	No	No	No	No	No	No	No	No	16	35	Yes	Yes	Yes	Yes	Yes
LITTORAL	YABASSI	BANYA	2015-04-24	BODIMAN	04	04013	M	50	0	0	0	0	0	0	0	0	0	0	0	No	No	No	No	No	No	No	Yes	6	2	Yes	Yes	Yes	Yes	Yes
LITTORAL	YABASSI	BANYA	2015-04-24	BODIMAN	04	04014	M	39	0	0	0	0	0	0	0	0	0	0	0	No	No	No	No	No	No	No	No	0	0	Yes	Yes	Yes	Yes	Yes
LITTORAL	YABASSI	BANYA	2015-04-24	BODIMAN	04	04015	M	57	0	0	0	0	0	0	0	0	0	0	0	No	No	No	No	No	No	No	Yes	0	0	Yes	Yes	Yes	Yes	Yes
LITTORAL	YABASSI	BANYA	2015-04-24	BODIMAN	04	04016	M	50	0	0	0	0	0	0	0	0	0	0	0	No	No	No	No	No	No	No	Yes	0	0	Yes	Yes	Yes	Yes	Yes
LITTORAL	YABASSI	BANYA	2015-04-24	BODIMAN	04	04017	M	67	0	0	0	0	0	0	0	0	0	0	0	No	No	No	No	No	No	No	Yes	0	0	Yes	Yes	Yes	Yes	Yes
LITTORAL	YABASSI	BANYA	2015-04-24	BODIMAN	04	04018	M	52	0	0	0	0	0	0	0	0	0	0	0	No	No	No	No	No	No	No	No	0	11	Yes	Yes	Yes	Yes	Yes
LITTORAL	YABASSI	BANYA	2015-04-24	BODIMAN	04	04019	F	37	0	0	0	0	0	0	0	0	0	0	0	No	No	No	No	No	No	No	No	0	0	Yes	No	Yes	Yes	Yes
LITTORAL	YABASSI	BANYA	2015-04-24	BODIMAN	04	04020	M	28	0	0	0	0	0	0	0	0	0	0	0	No	No	No	No	No	No	No	No	17	0	No	No	No	Yes	Yes
LITTORAL	YABASSI	BANYA	2015-04-24	BODIMAN	04	04021	M	40	0	0	0	0	0	0	0	0	0	0	0	No	No	No	No	No	No	No	No	1	2	Yes	Yes	Yes	Yes	Yes
LITTORAL	YABASSI	BANYA	2015-04-24	BODIMAN	04	04022	F	52	0	0	0	0	0	0	0	0	0	0	0	No	No	No	No	No	No	No	No	0	0	Yes	No	No	No	Yes
LITTORAL	YABASSI	BANYA	2015-04-24	BODIMAN	04	04023	M	43	0	0	0	0	0	0	0	0	0	0	0	No	No	No	No	No	No	No	No	0	0	Yes	Yes	Yes	Yes	Yes
LITTORAL	YABASSI	BANYA	2015-04-24	BODIMAN	04	04024	M	54	0	0	0	0	0	0	0	0	0	0	0	No	No	No	No	No	No	No	No	0	0	Yes	Yes	Yes	Yes	Yes
LITTORAL	YABASSI	BANYA	2015-04-24	BODIMAN	04	04025	M	43	0	0	0	0	0	0	0	0	0	0	0	No	No	No	No	No	No	No	No	0	0	Yes	Yes	Yes	Yes	Yes
LITTORAL	YABASSI	BANYA	2015-04-24	BODIMAN	04	04026	M	53	0	0	0	0	0	0	0	0	0	0	0	No	No	No	No	No	No	No	Yes	0	0	Yes	Yes	Yes	Yes	Yes
LITTORAL	YABASSI	BANYA	2015-04-24	BODIMAN	04	04027	F	26	0	0	0	0	0	0	0	0	0	0	0	No	No	No	No	No	No	No	No	3	0	Yes	Yes	Yes	Yes	Yes
LITTORAL	YABASSI	BANYA	2015-04-24	BODIMAN	04	04028	M	57	0	0	0	0	0	0	0	0	0	0	0	No	No	No	No	No	No	No	Yes	0	0	Yes	Yes	Yes	No	No
LITTORAL	YABASSI	BANYA	2015-04-24	BODIMAN	04	04029	F	35	0	0	0	0	0	0	0	0	0	0	0	No	No	No	No	No	No	No	No	1	2	Yes	Yes	Yes	Yes	Yes
LITTORAL	YABASSI	BANYA	2015-04-24	BODIMAN	04	04030	M	43	0	0	0	0	0	0	0	0	0	0	0	No	No	No	No	No	No	No	No	0	0	Yes	Yes	Yes	Yes	Yes
LITTORAL	YABASSI	BANYA	2015-04-24	BODIMAN	04	04031	M	32	0	0	0	0	0	0	0	0	0	0	0	No	No	No	No	No	No	No	No	0	0	Yes	Yes	Yes	Yes	Yes
LITTORAL	YABASSI	BANYA	2015-04-24	BODIMAN	04	04032	M	36	0	0	0	0	0	0	0	0	0	0	0	No	No	No	No	No	No	No	No	8	2	Yes	Yes	Yes	Yes	Yes
LITTORAL	YABASSI	BANYA	2015-04-24	BODIMAN	04	04033	M	35	0	0	0	0	0	0	0	0	0	0	0	No	No	No	No	No	No	No	No	0	0	No	No	No	No	No
LITTORAL	YABASSI	BANYA	2015-04-24	BODIMAN	04	04034	M	73	0	0	0	0	0	0	0	0	0	0	0	No	No	No	No	No	No	No	Yes	5	2	Yes	Yes	Yes	Yes	Yes
LITTORAL	YABASSI	BANYA	2015-04-24	BODIMAN	04	04035	F	20	0	0	0	0	0	0	0	0	0	0	0	No	No	No	No	No	No	No	No	3	0	No	No	No	No	No
LITTORAL	YABASSI	BANYA	2015-04-24	BODIMAN	04	04036	M	14	0	0	0	0	0	0	0	0	0	0	0	No	No	No	No	No	No	No	No	32	80	No	No	No	Yes	Yes
LITTORAL	YABASSI	BANYA	2015-04-24	BODIMAN	04	04037	M	52	0	0	0	0	0	0	0	0	0	0	0	No	No	No	No	No	No	No	No	0	3	Yes	Yes	Yes	No	Yes
LITTORAL	YABASSI	BANYA	2015-04-24	BODIMAN	04	04038	M	15	0	0	0	0	0	0	0	0	0	0	0	No	No	No	No	No	No	No	No	0	0	No	No	No	No	No
LITTORAL	YABASSI	BANYA	2015-04-24	BODIMAN	04	04039	F	50	0	0	0	0	0	0	0	0	0	0	0	No	No	No	No	No	No	No	Yes	0	0	Yes	Yes	Yes	Yes	Yes
LITTORAL	YABASSI	BANYA	2015-04-24	BODIMAN	04	04040	M	66	2	0	2	0	0	0	0	0	0	0	0	No	No	No	No	No	No	No	No	9	21	Yes	No	No	No	No
LITTORAL	YABASSI	BANYA	2015-04-24	BODIMAN	04	04041	M	55	0	0	0	0	0	0	0	0	0	0	0	No	No	No	No	No	No	No	Yes	0	0	Yes	Yes	No	No	No
LITTORAL	YABASSI	BANYA	2015-04-24	BODIMAN	04	04042	F	38	0	0	0	0	0	0	0	0	0	0	0	No	No	No	No	No	No	No	No	3	17	Yes	No	Yes	No	No
LITTORAL	YABASSI	BANYA	2015-04-24	BODIMAN	04	04043	F	31	0	0	0	0	0	0	0	0	0	0	0	No	No	No	No	No	No	No	No	1	0	Yes	Yes	Yes	Yes	Yes
LITTORAL	YABASSI	BANYA	2015-04-24	BODIMAN	04	04044	M	20	0	0	0	0	0	0	0	0	0	0	0	No	No	No	No	No	No	No	No	8	7	No	No	No	Yes	No
LITTORAL	YABASSI	BANYA	2015-04-24	BODIMAN	04	04045	M	63	0	0	0	0	0	0	0	0	0	0	0	No	No	No	No	No	No	No	No	0	0	Yes	Yes	Yes	Yes	Yes
LITTORAL	YABASSI	BANYA	2015-04-24	BODIMAN	04	04046	M	15	0	0	0	0	0	0	0	0	0	0	0	No	No	No	No	No	No	No	No	52	33	No	No	No	No	No
LITTORAL	YABASSI	BANYA	2015-04-24	BODIMAN	04	04047	F	59	0	0	0	0	0	0	0	0	0	0	0	No	No	No	No	No	No	No	No	1	1	Yes	Yes	Yes	Yes	Yes
LITTORAL	YABASSI	BANYA	2015-04-24	BODIMAN	04	04048	M	71	0	0	0	0	0	0	0	0	0	0	0	No	No	No	No	No	No	No	Yes	17	2	Yes	Yes	Yes	Yes	Yes
LITTORAL	YABASSI	BANYA	2015-04-24	BODIMAN	04	04049	F	27	0	0	0	0	0	0	0	0	0	0	0	No	No	No	No	No	No	No	No	0	0	Yes	No	No	Yes	No
LITTORAL	YABASSI	BANYA	2015-04-24	BODIMAN	04	04050	F	30	0	0	0	0	0	0	0	0	0	0	0	No	No	No	No	No	No	No	No	0	0	Yes	Yes	Yes	Yes	Yes
LITTORAL	YABASSI	BANYA	2015-04-24	BODIMAN	04	04051	M	13	0	0	0	0	0	0	0	0	0	0	0	No	No	No	No	No	No	No	No	0	3	Yes	Yes	Yes	Yes	Yes
LITTORAL	YABASSI	BANYA	2015-04-24	BODIMAN	04	04052	F	22	0	0	0	0	0	0	0	0	0	0	0	No	No	No	No	No	No	No	No	0	0	No	No	Yes	Yes	Yes
LITTORAL	YABASSI	BANYA	2015-04-24	BODIMAN	04	04053	F	21	0	0	0	0	0	0	0	0	0	0	0	Yes	No	No	No	No	No	No	No	0	0	No	Yes	No	No	No
LITTORAL	YABASSI	BANYA	2015-04-24	BODIMAN	04	04054	F	43	0	0	0	0	0	0	0	0	0	0	0	No	No	No	No	No	No	No	No	41	7	Yes	No	No	No	No
LITTORAL	YABASSI	BANYA	2015-04-24	BODIMAN	04	04055	M	41	0	0	0	0	0	0	0	0	0	0	0	No	No	No	No	No	No	No	No	14	2	Yes	Yes	Yes	Yes	Yes
LITTORAL	YABASSI	BANYA	2015-04-24	BODIMAN	04	04056	F	57	0	0	0	0	0	0	0	0	0	0	0	No	No	No	No	No	No	No	No	0	2	No	Yes	Yes	Yes	Yes
LITTORAL	YABASSI	BANYA	2015-04-24	BODIMAN	04	04057	F	24	0	0	0	0	0	0	0	0	0	0	0	No	No	No	No	No	No	No	No	9	1	Yes	No	Yes	Yes	No
LITTORAL	YABASSI	BANYA	2015-04-24	BODIMAN	04	04058	F	28	0	0	0	0	0	0	0	0	0	0	0	No	No	No	No	No	No	No	No	96	105	No	No	No	No	No
LITTORAL	YABASSI	BANYA	2015-04-24	BODIMAN	04	04059	M	24	0	0	0	0	0	0	0	0	0	0	0	No	No	No	No	No	No	No	No	0	0	No	No	No	No	Yes
LITTORAL	YABASSI	BANYA	2015-04-24	BODIMAN	04	04060	F	21	0	0	0	0	0	0	0	0	0	0	0	No	No	No	No	No	No	No	No	55	11	No	No	No	No	No
LITTORAL	YABASSI	BANYA	2015-04-24	BODIMAN	04	04061	M	46	0	0	0	0	0	0	0	0	0	0	0	No	No	No	No	No	No	No	No	0	1	Yes	Yes	Yes	No	No
LITTORAL	YABASSI	BANYA	2015-04-24	BODIMAN	04	04062	M	59	2	0	0	0	2	0	0	0	0	0	0	No	No	No	No	No	No	No	No	5	1	Yes	Yes	Yes	Yes	Yes
LITTORAL	YABASSI	BANYA	2015-04-24	BODIMAN	04	04063	F	67	0	0	0	0	0	0	0	0	0	0	0	No	No	No	No	No	No	No	No	0	0	No	No	No	No	No
LITTORAL	YABASSI	BANYA	2015-04-24	BODIMAN	04	04064	F	59	0	0	0	0	0	0	0	0	0	0	0	No	No	No	No	No	No	No	No	1	0	Yes	Yes	Yes	Yes	Yes
CENTRE	BAFIA	BALAMBA	2015-05-01	BALAMBA II	05	05001	M	12	0	0	0	0	0	0	0	0	0	0	0	No	No	No	No	No	No	No	No	26	28	No	Yes	No	No	No
CENTRE	BAFIA	BALAMBA	2015-04-28	BALAMBA II	05	05002	M	16	0	0	0	0	0	0	0	0	0	0	0	No	No	No	No	No	No	No	No	0	0	Yes	No	No	No	No
CENTRE	BAFIA	BALAMBA	2015-04-28	BALAMBA II	05	05003	M	50	0	0	0	0	0	0	0	0	0	0	0	No	No	No	No	No	No	No	No	0	1	Yes	Yes	Yes	Yes	Yes
CENTRE	BAFIA	BALAMBA	2015-04-28	BALAMBA II	05	05004	M	22	0	0	0	0	0	0	0	0	0	0	0	No	No	No	No	No	No	No	No	0	3	Yes	Yes	Yes	Yes	Yes
CENTRE	BAFIA	BALAMBA	2015-05-01	BALAMBA II	05	05005	M	30	0	0	0	0	0	0	0	0	0	0	0	No	No	No	No	No	No	No	No	0	0	No	No	No	No	No
CENTRE	BAFIA	BALAMBA	2015-04-28	BALAMBA II	05	05006	F	60	0	0	0	0	0	0	0	0	0	0	0	No	No	No	No	No	No	No	No	0	0	No	No	No	No	No
CENTRE	BAFIA	BALAMBA	2015-04-28	BALAMBA II	05	05007	F	70	0	0	0	0	0	0	0	0	0	0	0	No	No	No	No	No	No	No	No	0	0	Yes	Yes	Yes	Yes	Yes
CENTRE	BAFIA	BALAMBA	2015-04-28	BALAMBA II	05	05008	M	40	0	0	0	0	0	0	0	0	0	0	0	No	No	No	No	No	No	No	No	9	2	No	No	Yes	Yes	Yes
CENTRE	BAFIA	BALAMBA	2015-05-01	BALAMBA II	05	05009	F	7	0	0	0	0	0	0	0	0	0	0	0	No	No	No	No	No	No	No	No	0	0	Yes	No	NE	NE	NE
CENTRE	BAFIA	BALAMBA	2015-04-28	BALAMBA II	05	05010	M	44	1	0	0	1	0	0	0	0	0	0	0	No	No	No	No	No	No	No	No	0	0	Yes	Yes	Yes	Yes	Yes
CENTRE	BAFIA	BALAMBA	2015-04-28	BALAMBA II	05	05011	M	19	0	0	0	0	0	0	0	0	0	0	0	No	No	No	No	No	No	No	No	0	0	No	No	No	Yes	Yes
CENTRE	BAFIA	BALAMBA	2015-04-28	BALAMBA II	05	05012	F	46	0	0	0	0	0	0	0	0	0	0	0	No	No	No	No	No	No	No	No	0	0	Yes	Yes	Yes	Yes	Yes
CENTRE	BAFIA	BALAMBA	2015-05-01	BALAMBA II	05	05013	M	45	0	0	0	0	0	0	0	0	0	0	0	No	No	No	No	No	No	No	No	0	0	Yes	Yes	Yes	Yes	Yes
CENTRE	BAFIA	BALAMBA	2015-04-28	BALAMBA II	05	05014	F	58	0	0	0	0	0	0	0	0	0	0	0	No	No	No	No	No	No	No	No	0	0	Yes	Yes	Yes	Yes	Yes
CENTRE	BAFIA	BALAMBA	2015-04-28	BALAMBA II	05	05015	F	41	0	0	0	0	0	0	0	0	0	0	0	No	No	No	No	No	No	No	No	0	0	Yes	Yes	Yes	Yes	Yes
CENTRE	BAFIA	BALAMBA	2015-04-28	BALAMBA II	05	05016	M	32	0	0	0	0	0	0	0	0	0	0	0	No	No	No	No	No	No	No	No	0	0	No	No	No	No	No
CENTRE	BAFIA	BALAMBA	2015-04-28	BALAMBA II	05	05017	M	50	1	0	0	0	1	0	0	0	0	0	0	Yes	No	No	No	No	No	No	No	0	0	Yes	Yes	No	No	No
CENTRE	BAFIA	BALAMBA	2015-04-28	BALAMBA II	05	05018	F	62	0	0	0	0	0	0	0	0	0	0	0	No	No	No	No	No	No	No	No	0	0	Yes	Yes	Yes	Yes	Yes
CENTRE	BAFIA	BALAMBA	2015-04-28	BALAMBA II	05	05019	M	69	0	0	0	0	0	0	0	0	0	0	0	No	No	No	No	No	No	No	No	0	0	No	Yes	Yes	No	No
CENTRE	BAFIA	BALAMBA	2015-05-01	BALAMBA II	05	05020	M	29	0	0	0	0	0	0	0	0	0	0	0	No	No	No	No	No	No	No	No	0	0	No	No	No	No	No
CENTRE	BAFIA	BALAMBA	2015-04-28	BALAMBA II	05	05021	M	72	1	0	0	1	0	0	0	0	0	0	0	No	No	No	No	No	No	No	Yes	0	0	Yes	Yes	Yes	Yes	Yes
CENTRE	BAFIA	BALAMBA	2015-04-28	BALAMBA II	05	05022	F	53	0	0	0	0	0	0	0	0	0	0	0	No	No	No	No	No	No	No	No	0	0	Yes	Yes	Yes	Yes	Yes
CENTRE	BAFIA	BALAMBA	2015-04-28	BALAMBA II	05	05023	M	53	0	0	0	0	0	0	0	0	0	0	0	Yes	No	No	No	No	No	No	No	0	0	Yes	Yes	Yes	Yes	Yes
CENTRE	BAFIA	BALAMBA	2015-04-28	BALAMBA II	05	05024	F	33	0	0	0	0	0	0	0	0	0	0	0	No	No	No	No	No	No	No	No	0	0	Yes	Yes	Yes	Yes	Yes
CENTRE	BAFIA	BALAMBA	2015-04-28	BALAMBA II	05	05025	M	73	0	0	0	0	0	0	0	0	0	0	0	No	No	No	No	No	No	No	No	0	0	Yes	Yes	Yes	Yes	Yes
CENTRE	BAFIA	BALAMBA	2015-04-28	BALAMBA II	05	05026	M	59	0	0	0	0	0	0	0	0	0	0	0	No	No	No	No	No	No	No	No	2	0	Yes	Yes	Yes	Yes	Yes
CENTRE	BAFIA	BALAMBA	2015-04-28	BALAMBA II	05	05027	F	45	0	0	0	0	0	0	0	0	0	0	0	No	No	No	No	No	No	No	No	0	92	No	No	No	No	No
CENTRE	BAFIA	BALAMBA	2015-04-28	BALAMBA II	05	05028	F	69	0	0	0	0	0	0	0	0	0	0	0	No	No	No	No	No	No	No	No	0	0	No	No	No	Yes	Yes
CENTRE	BAFIA	BALAMBA	2015-04-28	BALAMBA II	05	05029	M	30	0	0	0	0	0	0	0	0	0	0	0	No	No	No	No	No	No	No	No	0	0	Yes	Yes	Yes	Yes	Yes
CENTRE	BAFIA	BALAMBA	2015-05-01	BALAMBA II	05	05030	F	11	0	0	0	0	0	0	0	0	0	0	0	No	No	No	No	No	No	No	No	0	2	No	No	No	No	No
CENTRE	BAFIA	BALAMBA	2015-05-01	BALAMBA II	05	05031	F	17	0	0	0	0	0	0	0	0	0	0	0	No	No	No	No	No	No	No	No	0	0	No	No	No	No	Yes
CENTRE	BAFIA	BALAMBA	2015-04-28	BALAMBA II	05	05032	F	52	0	0	0	0	0	0	0	0	0	0	0	No	No	No	No	No	No	No	No	0	0	Yes	Yes	Yes	Yes	Yes
CENTRE	BAFIA	BALAMBA	2015-04-28	BALAMBA II	05	05033	F	63	0	0	0	0	0	0	0	0	0	0	0	No	No	No	No	No	No	No	No	0	0	Yes	Yes	Yes	Yes	Yes
CENTRE	BAFIA	BALAMBA	2015-04-28	BALAMBA II	05	05034	F	55	0	0	0	0	0	0	0	0	0	0	0	No	No	No	No	No	No	No	No	3	5	Yes	NK	NK	NK	NK
CENTRE	BAFIA	BALAMBA	2015-04-28	BALAMBA II	05	05035	F	27	0	0	0	0	0	0	0	0	0	0	0	No	No	No	No	No	No	No	No	0	0	Yes	Yes	Yes	Yes	Yes
CENTRE	BAFIA	BALAMBA	2015-05-01	BALAMBA II	05	05036	F	25	0	0	0	0	0	0	0	0	0	0	0	No	No	No	No	No	No	No	No	0	0	Yes	No	No	No	No
CENTRE	BAFIA	BALAMBA	2015-04-28	BALAMBA II	05	05037	F	60	0	0	0	0	0	0	0	0	0	0	0	No	No	No	No	No	No	No	No	0	0	Yes	Yes	Yes	Yes	Yes
CENTRE	BAFIA	BALAMBA	2015-04-28	BALAMBA II	05	05038	F	54	1	0	0	0	0	1	0	0	0	0	0	No	No	No	No	No	No	No	No	0	49	Yes	No	Yes	Yes	No
CENTRE	BAFIA	BALAMBA	2015-04-28	BALAMBA II	05	05039	F	22	0	0	0	0	0	0	0	0	0	0	0	No	No	No	No	No	No	No	No	0	0	Yes	No	NK	NK	NK
CENTRE	BAFIA	BALAMBA	2015-04-28	BALAMBA II	05	05040	F	59	0	0	0	0	0	0	0	0	0	0	0	Yes	No	No	No	No	No	No	No	2	0	Yes	Yes	Yes	Yes	Yes
CENTRE	BAFIA	BALAMBA	2015-05-01	BALAMBA II	05	05041	F	14	0	0	0	0	0	0	0	0	0	0	0	No	No	No	No	No	No	No	No	0	0	Yes	Yes	Yes	Yes	Yes
CENTRE	BAFIA	BALAMBA	2015-04-28	BALAMBA II	05	05042	M	17	0	0	0	0	0	0	0	0	0	0	0	No	No	No	No	No	No	No	No	1	0	No	No	No	Yes	No
CENTRE	BAFIA	BALAMBA	2015-04-28	BALAMBA II	05	05043	M	75	0	0	0	0	0	0	0	0	0	0	0	No	No	No	No	No	No	No	No	0	0	Yes	Yes	Yes	Yes	Yes
CENTRE	BAFIA	BALAMBA	2015-04-28	BALAMBA II	05	05044	F	25	0	0	0	0	0	0	0	0	0	0	0	No	No	No	No	No	No	No	No	28	11	No	Yes	Yes	Yes	Yes
CENTRE	BAFIA	BALAMBA	2015-04-28	BALAMBA II	05	05045	M	15	0	0	0	0	0	0	0	0	0	0	0	No	No	No	No	No	No	No	No	0	0	No	No	No	No	No
CENTRE	BAFIA	BALAMBA	2015-04-28	BALAMBA II	05	05046	M	23	0	0	0	0	0	0	0	0	0	0	0	No	No	No	No	No	No	No	No	0	0	Yes	Yes	Yes	Yes	Yes
CENTRE	BAFIA	BALAMBA	2015-04-28	BALAMBA II	05	05047	M	15	0	0	0	0	0	0	0	0	0	0	0	No	No	No	No	No	No	No	No	0	0	No	No	No	No	No
CENTRE	BAFIA	BALAMBA	2015-04-28	BALAMBA II	05	05048	F	23	0	0	0	0	0	0	0	0	0	0	0	No	No	No	No	No	No	No	No	1	8	No	Yes	Yes	Yes	Yes
CENTRE	BAFIA	BALAMBA	2015-04-28	BALAMBA II	05	05049	M	44	0	0	0	0	0	0	0	0	0	0	0	No	No	No	No	No	No	No	No	1	2	Yes	Yes	Yes	Yes	Yes
CENTRE	BAFIA	BALAMBA	2015-05-01	BALAMBA II	05	05050	M	13	0	0	0	0	0	0	0	0	0	0	0	No	No	No	No	No	No	No	No	1	1	Yes	No	No	No	No
CENTRE	BAFIA	BALAMBA	2015-04-28	BALAMBA II	05	05051	M	69	1	0	1	0	0	0	0	0	0	0	0	No	No	No	No	No	No	No	No	0	0	Yes	Yes	Yes	Yes	Yes
CENTRE	BAFIA	BALAMBA	2015-04-28	BALAMBA II	05	05052	F	32	0	0	0	0	0	0	0	0	0	0	0	No	No	No	No	No	No	No	No	0	0	No	No	No	No	No
CENTRE	BAFIA	BALAMBA	2015-05-01	BALAMBA II	05	05053	F	9	0	0	0	0	0	0	0	0	0	0	0	No	No	No	No	No	No	No	No	0	0	No	No	No	No	NE
CENTRE	BAFIA	BALAMBA	2015-04-28	BALAMBA II	05	05054	F	22	0	0	0	0	0	0	0	0	0	0	0	No	No	No	No	No	No	No	No	0	0	Yes	No	No	Yes	Yes
CENTRE	BAFIA	BALAMBA	2015-05-01	BALAMBA II	05	05055	F	12	0	0	0	0	0	0	0	0	0	0	0	No	No	No	No	No	No	No	No	0	0	Yes	Yes	No	No	No
CENTRE	BAFIA	BALAMBA	2015-04-28	BALAMBA II	05	05056	F	30	0	0	0	0	0	0	0	0	0	0	0	No	No	No	No	No	No	No	No	8	2	No	Yes	Yes	Yes	Yes
CENTRE	BAFIA	BALAMBA	2015-05-01	BALAMBA II	05	05057	M	38	3	0	0	0	2	1	0	0	0	0	0	No	No	No	No	No	No	No	No	0	0	Yes	Yes	Yes	Yes	Yes
CENTRE	BAFIA	BALAMBA	2015-04-28	BALAMBA II	05	05058	M	52	0	0	0	0	0	0	0	0	0	0	0	No	No	No	No	No	No	No	No	2	12	Yes	No	No	Yes	Yes
CENTRE	BAFIA	BALAMBA	2015-04-28	BALAMBA II	05	05059	F	65	0	0	0	0	0	0	0	0	0	0	0	No	No	No	No	No	No	No	No	2	0	Yes	Yes	Yes	Yes	Yes
CENTRE	BAFIA	BALAMBA	2015-04-28	BALAMBA II	05	05060	F	57	0	0	0	0	0	0	0	0	0	0	0	No	No	No	No	No	No	No	No	0	0	Yes	Yes	Yes	Yes	Yes
CENTRE	BAFIA	BALAMBA	2015-04-28	BALAMBA II	05	05061	F	57	0	0	0	0	0	0	0	0	0	0	0	No	No	No	No	No	No	No	No	0	0	Yes	Yes	Yes	Yes	Yes
CENTRE	BAFIA	BALAMBA	2015-05-01	BALAMBA II	05	05062	F	10	0	0	0	0	0	0	0	0	0	0	0	No	No	No	No	No	No	No	No	0	0	No	No	No	No	No
CENTRE	BAFIA	BALAMBA	2015-04-28	BALAMBA II	05	05063	F	73	1	0	0	0	1	0	0	0	0	0	0	No	No	No	No	No	No	No	No	0	0	Yes	Yes	Yes	Yes	Yes
CENTRE	BAFIA	BALAMBA	2015-05-01	BALAMBA II	05	05064	F	17	0	0	0	0	0	0	0	0	0	0	0	No	No	No	No	No	No	No	No	0	0	Yes	Yes	Yes	Yes	Yes
CENTRE	BAFIA	BALAMBA	2015-05-01	BALAMBA II	05	05065	F	70	1	0	0	0	1	0	0	0	0	0	0	No	No	No	No	No	No	No	No	0	0	Yes	No	No	No	No
CENTRE	BAFIA	BALAMBA	2015-04-28	BALAMBA II	05	05066	F	21	0	0	0	0	0	0	0	0	0	0	0	No	No	No	No	No	No	No	No	8	2	Yes	No	No	No	No
CENTRE	BAFIA	BALAMBA	2015-04-28	BALAMBA II	05	05067	F	50	0	0	0	0	0	0	0	0	0	0	0	No	No	No	No	No	No	No	No	0	0	Yes	Yes	Yes	Yes	Yes
CENTRE	BAFIA	BALAMBA	2015-05-01	BALAMBA II	05	05068	F	57	0	0	0	0	0	0	0	0	0	0	0	No	No	No	No	No	No	No	No	0	0	Yes	Yes	Yes	Yes	Yes
CENTRE	BAFIA	BALAMBA	2015-05-01	BALAMBA II	05	05069	M	46	0	0	0	0	0	0	0	0	0	0	0	No	No	No	No	No	No	No	No	0	0	Yes	Yes	Yes	Yes	Yes
CENTRE	BAFIA	BALAMBA	2015-04-28	BALAMBA II	05	05070	F	39	0	0	0	0	0	0	0	0	0	0	0	No	No	No	No	No	No	No	No	0	0	Yes	Yes	Yes	Yes	Yes
CENTRE	BAFIA	BALAMBA	2015-05-01	BALAMBA II	05	05071	M	16	0	0	0	0	0	0	0	0	0	0	0	No	No	No	No	No	No	No	No	0	0	Yes	Yes	Yes	Yes	Yes
CENTRE	BAFIA	BALAMBA	2015-04-28	BALAMBA II	05	05072	F	21	0	0	0	0	0	0	0	0	0	0	0	No	No	No	No	No	No	No	No	10	0	Yes	Yes	Yes	Yes	Yes
CENTRE	BAFIA	BALAMBA	2015-04-28	BALAMBA II	05	05073	M	90	0	0	0	0	0	0	0	0	0	0	0	Yes	No	No	No	No	No	No	Yes	0	0	Yes	Yes	Yes	Yes	Yes
CENTRE	BAFIA	BALAMBA	2015-04-28	BALAMBA II	05	05074	F	67	0	0	0	0	0	0	0	0	0	0	0	No	No	No	No	No	No	No	No	0	0	No	Yes	Yes	Yes	Yes
CENTRE	BAFIA	BALAMBA	2015-04-28	BALAMBA II	05	05075	M	20	0	0	0	0	0	0	0	0	0	0	0	No	No	No	No	No	No	No	No	1	2	No	Yes	Yes	Yes	Yes
CENTRE	BAFIA	BALAMBA	2015-05-01	BALAMBA II	05	05076	M	67	0	0	0	0	0	0	0	0	0	0	0	No	No	No	No	No	No	No	No	0	0	Yes	Yes	Yes	Yes	Yes
CENTRE	BAFIA	BALAMBA	2015-05-01	BALAMBA II	05	05077	M	14	0	0	0	0	0	0	0	0	0	0	0	No	No	No	No	No	No	No	No	0	0	No	No	No	No	No
CENTRE	BAFIA	BALAMBA	2015-04-28	BALAMBA II	05	05078	F	49	0	0	0	0	0	0	0	0	0	0	0	No	No	No	No	No	No	No	No	0	0	No	Yes	Yes	Yes	Yes
CENTRE	BAFIA	BALAMBA	2015-04-28	BALAMBA II	05	05079	M	26	0	0	0	0	0	0	0	0	0	0	0	No	No	No	No	No	No	No	No	0	0	No	Yes	Yes	Yes	Yes
CENTRE	BAFIA	BALAMBA	2015-04-28	BALAMBA II	05	05080	F	29	0	0	0	0	0	0	0	0	0	0	0	No	No	No	No	No	No	No	No	0	0	No	No	No	No	No
CENTRE	BAFIA	BALAMBA	2015-05-01	BALAMBA II	05	05081	M	10	0	0	0	0	0	0	0	0	0	0	0	No	No	No	No	No	No	No	No	0	0	No	No	No	No	No
CENTRE	BAFIA	BALAMBA	2015-04-28	BALAMBA II	05	05082	M	57	0	0	0	0	0	0	0	0	0	0	0	No	No	No	No	No	No	No	No	2	0	Yes	Yes	Yes	Yes	Yes
CENTRE	BAFIA	BALAMBA	2015-04-28	BALAMBA II	05	05083	M	71	0	0	0	0	0	0	0	0	0	0	0	No	No	No	No	No	No	No	No	1	1	Yes	Yes	Yes	Yes	Yes
CENTRE	BAFIA	BALAMBA	2015-04-28	BALAMBA II	05	05084	F	61	0	0	0	0	0	0	0	0	0	0	0	No	No	No	No	No	No	No	No	0	0	Yes	Yes	Yes	Yes	Yes
CENTRE	BAFIA	BALAMBA	2015-04-28	BALAMBA II	05	05085	F	22	0	0	0	0	0	0	0	0	0	0	0	No	No	No	No	No	No	No	No	0	0	Yes	Yes	Yes	Yes	Yes
CENTRE	BAFIA	BALAMBA	2015-05-01	BALAMBA II	05	05086	M	7	0	0	0	0	0	0	0	0	0	0	0	No	No	No	No	No	No	No	No	0	0	No	No	NE	NE	NE
CENTRE	BAFIA	BALAMBA	2015-05-01	BALAMBA II	05	05087	M	50	0	0	0	0	0	0	0	0	0	0	0	No	No	No	No	No	No	No	No	0	0	Yes	Yes	Yes	Yes	Yes
CENTRE	BAFIA	BALAMBA	2015-05-01	BALAMBA II	05	05088	M	10	0	0	0	0	0	0	0	0	0	0	0	No	No	No	No	No	No	No	No	0	0	No	No	No	No	No
CENTRE	BAFIA	BALAMBA	2015-04-28	BALAMBA II	05	05089	F	27	0	0	0	0	0	0	0	0	0	0	0	No	No	No	No	No	No	No	No	8	3	No	No	No	No	No
CENTRE	BAFIA	BALAMBA	2015-04-28	BALAMBA II	05	05090	F	21	0	0	0	0	0	0	0	0	0	0	0	No	No	No	No	No	No	No	No	9	7	No	No	No	No	No
CENTRE	BAFIA	BALAMBA	2015-04-28	BALAMBA II	05	05091	F	20	0	0	0	0	0	0	0	0	0	0	0	No	No	No	No	No	No	No	No	0	0	No	No	No	No	Yes
CENTRE	BAFIA	BALAMBA	2015-04-28	BALAMBA II	05	05092	M	52	0	0	0	0	0	0	0	0	0	0	0	No	No	No	No	No	No	No	No	0	0	No	No	Yes	Yes	Yes
CENTRE	BAFIA	BALAMBA	2015-05-01	BALAMBA II	05	05093	F	10	0	0	0	0	0	0	0	0	0	0	0	No	No	No	No	No	No	No	No	0	0	No	No	No	No	No
CENTRE	BAFIA	BALAMBA	2015-05-01	BALAMBA II	05	05094	F	5	0	0	0	0	0	0	0	0	0	0	0	No	No	No	No	No	No	No	No	0	0	NE	NE	NE	NE	NE
CENTRE	BAFIA	BALAMBA	2015-05-01	BALAMBA II	05	05095	M	45	0	0	0	0	0	0	0	0	0	0	0	No	No	No	No	No	No	No	No	0	0	Yes	Yes	Yes	Yes	Yes
CENTRE	BAFIA	BALAMBA	2015-04-28	BALAMBA II	05	05096	F	25	0	0		0	0	0	0	0	0	0	0	No	No	No	No	No	No	No	No	0	9	No	Yes	Yes	Yes	Yes
CENTRE	BAFIA	BALAMBA	2015-04-28	BALAMBA II	05	05097	F	23	0	0	0	0	0	0	0	0	0	0	0	No	No	No	No	No	No	No	No	0	0	Yes	Yes	Yes	Yes	Yes
CENTRE	BAFIA	BALAMBA	2015-04-28	BALAMBA II	05	05098	M	16	0	0	0	0	0	0	0	0	0	0	0	No	No	No	No	No	No	No	No	0	0	No	No	Yes	No	No
CENTRE	BAFIA	BALAMBA	2015-04-28	BALAMBA II	05	05099	M	15	0	0	0	0	0	0	0	0	0	0	0	No	No	No	No	No	No	No	No	202	32	No	No	No	No	No
CENTRE	BAFIA	BALAMBA	2015-04-28	BALAMBA II	05	05100	F	75	0	0	0	0	0	0	0	0	0	0	0	No	No	No	No	No	No	No	No	0	0	Yes	Yes	Yes	Yes	Yes
CENTRE	BAFIA	BALAMBA	2015-04-28	BALAMBA II	05	05101	M	42	0	0	0	0	0	0	0	0	0	0	0	No	No	No	No	No	No	No	No	0	0	No	No	No	No	No
CENTRE	BAFIA	BALAMBA	2015-04-28	BALAMBA II	05	05102	M	60	0	0	0	0	0	0	0	0	0	0	0	No	No	No	No	No	No	No	No	0	0	NK	NK	NK	NK	NK
CENTRE	BAFIA	BALAMBA	2015-04-28	BALAMBA II	05	05103	F	69	0	0	0	0	0	0	0	0	0	0	0	No	No	No	No	No	No	No	No	2	38	Yes	Yes	Yes	Yes	Yes
CENTRE	BAFIA	BALAMBA	2015-04-28	BALAMBA II	05	05104	M	53	0	0	0	0	0	0	0	0	0	0	0	No	No	No	No	No	No	No	No	0	0	Yes	Yes	Yes	Yes	Yes
CENTRE	BAFIA	BALAMBA	2015-05-01	BALAMBA II	05	05105	M	6	0	0	0	0	0	0	0	0	0	0	0	No	No	No	No	No	No	No	No	0	0	No	NE	NE	NE	NE
CENTRE	BAFIA	BALAMBA	2015-05-01	BALAMBA II	05	05106	M	7	0	0	0	0	0	0	0	0	0	0	0	No	No	No	No	No	No	No	No	0	0	No	No	NE	NE	NE
CENTRE	BAFIA	BALAMBA	2015-05-01	BALAMBA II	05	05107	F	31	0	0	0	0	0	0	0	0	0	0	0	No	No	No	No	No	No	No	No	0	0	Yes	Yes	Yes	Yes	Yes
CENTRE	BAFIA	BALAMBA	2015-04-28	BALAMBA II	05	05108	F	28	0	0	0	0	0	0	0	0	0	0	0	No	No	No	No	No	No	No	No	0	0	Yes	Yes	Yes	Yes	Yes
CENTRE	BAFIA	BALAMBA	2015-04-28	BALAMBA II	05	05109	M	60	0	0	0	0	0	0	0	0	0	0	0	No	No	No	No	No	No	No	No	0	0	Yes	Yes	Yes	Yes	Yes
CENTRE	BAFIA	BALAMBA	2015-05-01	BALAMBA II	05	05110	M	70	0	0	0	0	0	0	0	0	0	0	0	No	No	No	No	No	No	No	No	0	0	Yes	Yes	Yes	Yes	Yes
CENTRE	BAFIA	BALAMBA	2015-04-28	BALAMBA II	05	05111	M	40	0	0	0	0	0	0	0	0	0	0	0	No	No	No	No	No	No	No	No	0	0	Yes	Yes	Yes	Yes	Yes
CENTRE	BAFIA	BALAMBA	2015-05-01	BALAMBA II	05	05112	M	34	0	0	0	0	0	0	0	0	0	0	0	No	No	No	No	No	No	No	No	0	0	Yes	Yes	Yes	Yes	Yes
CENTRE	BAFIA	BALAMBA	2015-05-01	BALAMBA II	05	05113	M	32	0	0	0	0	0	0	0	0	0	0	0	No	No	No	No	No	No	No	No	0	0	Yes	Yes	No	No	No
CENTRE	BAFIA	BALAMBA	2015-05-01	BALAMBA II	05	05114	F	29	0	0	0	0	0	0	0	0	0	0	0	No	No	No	No	No	No	No	No	0	0	No	No	No	No	No
CENTRE	BAFIA	BALAMBA	2015-04-28	BALAMBA II	05	05115	F	63	0	0	0	0	0	0	0	0	0	0	0	No	No	No	No	No	No	No	No	0	0	No	Yes	Yes	Yes	Yes
CENTRE	BAFIA	BALAMBA	2015-04-28	BALAMBA II	05	05116	F	61	0	0	0	0	0	0	0	0	0	0	0	No	No	No	No	No	No	No	No	0	0	Yes	Yes	Yes	Yes	Yes
CENTRE	BAFIA	BALAMBA	2015-04-28	BALAMBA II	05	05117	F	68	0	0	0	0	0	0	0	0	0	0	0	No	No	No	No	No	No	No	No	0	0	No	No	No	No	No
CENTRE	BAFIA	BALAMBA	2015-04-28	BALAMBA II	05	05118	M	56	0	0	0	0	0	0	0	0	0	0	0	No	No	No	No	No	No	No	No	0	0	Yes	Yes	Yes	Yes	Yes
CENTRE	BAFIA	BALAMBA	2015-04-28	BALAMBA II	05	05119	F	21	0	0	0	0	0	0	0	0	0	0	0	No	No	No	No	No	No	No	No	0	0	No	Yes	Yes	Yes	Yes
CENTRE	BAFIA	BALAMBA	2015-04-28	BALAMBA II	05	05120	M	50	0	0	0	0	0	0	0	0	0	0	0	No	No	No	No	No	No	No	No	0	0	Yes	Yes	Yes	Yes	Yes
CENTRE	BAFIA	BALAMBA	2015-04-28	BALAMBA II	05	05121	F	25	0	0	0	0	0	0	0	0	0	0	0	No	No	No	No	No	No	No	No	0	0	No	No	No	No	No
CENTRE	BAFIA	BALAMBA	2015-05-01	BALAMBA II	05	05122	F	17	0	0	0	0	0	0	0	0	0	0	0	No	No	No	No	No	No	No	No	0	0	No	Yes	Yes	Yes	Yes
CENTRE	BAFIA	BALAMBA	2015-05-01	BALAMBA II	05	05123	F	9	0	0	0	0	0	0	0	0	0	0	0	No	No	No	No	No	No	No	No	0	0	Yes	Yes	Yes	Yes	NE
CENTRE	BAFIA	BALAMBA	2015-04-28	BALAMBA II	05	05124	F	21	0	0	0	0	0	0	0	0	0	0	0	No	No	No	No	No	No	No	No	0	0	Yes	No	No	No	No
CENTRE	BAFIA	BALAMBA	2015-05-01	BALAMBA II	05	05125	F	69	0	0	0	0	0	0	0	0	0	0	0	No	No	No	No	No	No	No	No	13	39	Yes	Yes	Yes	Yes	Yes
CENTRE	BAFIA	BALAMBA	2015-04-28	BALAMBA II	05	05126	M	56	0	0	0	0	0	0	0	0	0	0	0	No	No	No	No	No	No	No	No	6	1	Yes	No	Yes	Yes	Yes
CENTRE	BAFIA	BALAMBA	2015-04-28	BALAMBA II	05	05127	F	41	0	0	0	0	0	0	0	0	0	0	0	No	No	No	No	No	No	No	No	0	0	No	No	Yes	Yes	Yes
CENTRE	BAFIA	BALAMBA	2015-05-01	BALAMBA II	05	05128	M	49	0	0	0	0	0	0	0	0	0	0	0	No	No	No	No	No	No	No	No	0	0	Yes	Yes	Yes	Yes	Yes
CENTRE	BAFIA	BALAMBA	2015-04-28	BALAMBA II	05	05129	F	22	0	0	0	0	0	0	0	0	0	0	0	No	No	No	No	No	No	No	No	0	0	No	No	No	No	No
CENTRE	BAFIA	BALAMBA	2015-05-01	BALAMBA II	05	05130	M	77	0	0	0	0	0	0	0	0	0	0	0	No	No	No	No	No	No	No	No	0	0	Yes	Yes	Yes	Yes	Yes
CENTRE	BAFIA	BALAMBA	2015-05-01	BALAMBA II	05	05131	M	20	0	0	0	0	0	0	0	0	0	0	0	No	No	No	No	No	No	No	No	0	0	Yes	Yes	Yes	Yes	Yes
CENTRE	BAFIA	BALAMBA	2015-04-28	BALAMBA II	05	05132	F	47	0	0	0	0	0	0	0	0	0	0	0	No	No	No	No	No	No	No	No	0	0	Yes	Yes	Yes	Yes	Yes
CENTRE	BAFIA	BALAMBA	2015-05-01	BALAMBA II	05	05133	M	14	0	0	0	0	0	0	0	0	0	0	0	No	No	No	No	No	No	No	No	0	0	No	No	No	No	No
CENTRE	BAFIA	BALAMBA	2015-04-28	BALAMBA II	05	05134	F	38	0	0	0	0	0	0	0	0	0	0	0	No	No	No	No	No	No	No	No	1	0	Yes	Yes	Yes	Yes	Yes
CENTRE	BAFIA	BALAMBA	2015-04-28	BALAMBA II	05	05135	F	60	0	0	0	0	0	0	0	0	0	0	0	No	No	No	No	No	No	No	No	0	0	Yes	Yes	Yes	Yes	Yes
CENTRE	BAFIA	BALAMBA	2015-04-28	BALAMBA II	05	05136	M	44	0	0	0	0	0	0	0	0	0	0	0	No	No	No	No	No	No	No	No	0	0	Yes	Yes	Yes	Yes	Yes
CENTRE	BAFIA	BALAMBA	2015-04-28	BALAMBA II	05	05137	M	33	3	0	0	0	3	0	0	0	0	0	0	No	No	No	No	No	No	No	No	0	0	No	Yes	Yes	Yes	Yes
CENTRE	BAFIA	BALAMBA	2015-04-28	BALAMBA II	05	05138	M	22	0	0	0	0	0	0	0	0	0	0	0	No	No	No	No	No	No	No	No	2	1	Yes	No	No	Yes	Yes
CENTRE	BAFIA	DONENKENG	2015-04-29	BIATSOTA	06	06001	M	55	3	0	0	0	3	0	0	0	0	0	0	No	No	No	No	No	No	No	No	0	0	Yes	Yes	Yes	Yes	Yes
CENTRE	BAFIA	DONENKENG	2015-04-29	BIATSOTA	06	06002	M	38	0	0	0	0	0	0	0	0	0	0	0	No	No	No	No	No	No	No	No	0	0	Yes	No	No	No	No
CENTRE	BAFIA	DONENKENG	2015-04-29	BIATSOTA	06	06003	F	33	0	0	0	0	0	0	0	0	0	0	0	No	No	No	No	No	No	No	No	3	0	Yes	Yes	Yes	No	No
CENTRE	BAFIA	DONENKENG	2015-04-29	BIATSOTA	06	06004	M	46	1	0	0	0	1	0	0	0	0	0	0	Yes	No	No	No	No	No	No	No	0	0	Yes	Yes	Yes	Yes	Yes
CENTRE	BAFIA	DONENKENG	2015-04-29	BIATSOTA	06	06005	M	30	1	0	0	1	0	0	0	0	0	0	0	No	No	No	No	No	No	No	No	1	0	Yes	Yes	No	Yes	No
CENTRE	BAFIA	DONENKENG	2015-04-29	BIATSOTA	06	06006	M	45	10	1	1	0	4	4	0	0	0	0	0	Yes	No	No	No	No	No	No	No	1	0	Yes	Yes	Yes	Yes	Yes
CENTRE	BAFIA	DONENKENG	2015-04-29	BIATSOTA	06	06007	F	60	4	0	0	0	4	0	0	0	0	0	0	No	No	No	No	No	No	No	Yes	4	3	Yes	Yes	Yes	Yes	Yes
CENTRE	BAFIA	DONENKENG	2015-04-29	BIATSOTA	06	06008	M	36	0	0	0	0	0	0	0	0	0	0	0	No	No	No	No	No	No	No	No	0	0	Yes	Yes	Yes	Yes	Yes
CENTRE	BAFIA	DONENKENG	2015-04-29	BIATSOTA	06	06009	M	59	6	0	0	0	6	0	0	0	0	0	0	Yes	No	No	No	No	No	No	No	6	7	Yes	No	No	Yes	Yes
CENTRE	BAFIA	DONENKENG	2015-04-29	BIATSOTA	06	06010	F	12	0	0	0	0	0	0	0	0	0	0	0	No	No	No	No	No	No	No	No	0	0	Yes	Yes	No	No	No
CENTRE	BAFIA	DONENKENG	2015-04-29	BIATSOTA	06	06011	F	18	1	0	0	0	1	0	0	0	0	0	0	No	No	No	No	No	No	No	No	0	0	Yes	Yes	Yes	Yes	No
CENTRE	BAFIA	DONENKENG	2015-04-29	BIATSOTA	06	06012	F	45	0	0	0	0	0	0	0	0	0	0	0	No	No	No	No	No	No	No	No	0	0	Yes	Yes	Yes	Yes	Yes
CENTRE	BAFIA	DONENKENG	2015-04-29	BIATSOTA	06	06013	M	48	0	0	0	0	0	0	0	0	0	0	0	No	No	No	No	No	No	No	No	1	0	Yes	Yes	Yes	Yes	Yes
CENTRE	BAFIA	DONENKENG	2015-04-29	BIATSOTA	06	06014	F	54	0	0	0	0	0	0	0	0	0	0	0	No	No	No	No	No	No	No	No	44	14	Yes	Yes	Yes	Yes	Yes
CENTRE	BAFIA	DONENKENG	2015-04-29	BIATSOTA	06	06015	M	43	1	0	0	1	0	0	0	0	0	0	0	No	No	No	No	No	No	No	No	0	0	No	No	No	No	No
CENTRE	BAFIA	DONENKENG	2015-04-29	BIATSOTA	06	06016	F	25	0	0	0	0	0	0	0	0	0	0	0	Yes	No	No	No	No	No	No	No	2	3	Yes	No	Yes	No	Yes
CENTRE	BAFIA	DONENKENG	2015-04-29	BIATSOTA	06	06017	M	14	0	0	0	0	0	0	0	0	0	0	0	No	No	No	No	No	No	No	No	0	0	Yes	Yes	Yes	Yes	Yes
CENTRE	BAFIA	DONENKENG	2015-04-29	BIATSOTA	06	06018	M	22	3	0	0	0	3	0	0	0	0	0	0	No	No	No	No	No	No	No	No	15	36	No	No	Yes	No	Yes
CENTRE	BAFIA	DONENKENG	2015-04-29	BIATSOTA	06	06019	F	44	0	0	0	0	0	0	0	0	0	0	0	No	No	No	No	No	No	No	No	0	0	Yes	Yes	Yes	Yes	Yes
CENTRE	BAFIA	DONENKENG	2015-04-29	BIATSOTA	06	06020	M	31	2	0	0	0	1	0	1	0	0	0	0	No	No	No	No	No	No	No	No	22	24	Yes	Yes	Yes	Yes	Yes
CENTRE	BAFIA	DONENKENG	2015-04-29	BIATSOTA	06	06021	M	38	2	0	1	1	0	0	0	0	0	0	0	No	No	No	No	No	No	No	No	0	0	No	No	Yes	Yes	Yes
CENTRE	BAFIA	DONENKENG	2015-04-29	BIATSOTA	06	06022	M	70	0	0	0	0	0	0	0	0	0	0	0	No	No	No	No	No	No	No	Yes	0	0	Yes	Yes	Yes	Yes	Yes
CENTRE	BAFIA	DONENKENG	2015-04-29	BIATSOTA	06	06023	M	37	3	0	0	0	3	0	0	0	0	0	0	No	No	No	No	No	No	No	No	0	0	Yes	Yes	Yes	Yes	Yes
CENTRE	BAFIA	DONENKENG	2015-04-29	BIATSOTA	06	06024	M	26	0	0	0	0	0	0	0	0	0	0	0	No	No	No	No	No	No	No	No	0	0	Yes	Yes	Yes	Yes	Yes
CENTRE	BAFIA	DONENKENG	2015-04-29	BIATSOTA	06	06025	M	35	0	0	0	0	0	0	0	0	0	0	0	No	No	No	No	No	No	No	No	0	0	Yes	Yes	Yes	Yes	Yes
CENTRE	BAFIA	DONENKENG	2015-04-29	BIATSOTA	06	06026	M	40	0	0	0	0	0	0	0	0	0	0	0	No	No	No	No	No	No	No	No	0	6	Yes	Yes	Yes	Yes	Yes
CENTRE	BAFIA	DONENKENG	2015-04-29	BIATSOTA	06	06027	M	54	5	0	0	0	1	4	0	0	0	0	0	Yes	No	No	No	No	No	No	No	50	6	Yes	Yes	Yes	Yes	Yes
CENTRE	BAFIA	DONENKENG	2015-04-29	BIATSOTA	06	06028	F	15	1	0	1	0	0	0	0	0	0	0	0	No	No	No	No	No	No	No	No	1	0	Yes	Yes	Yes	Yes	Yes
CENTRE	BAFIA	DONENKENG	2015-04-29	BIATSOTA	06	06029	F	21	0	0	0	0	0	0	0	0	0	0	0	No	No	No	No	No	No	No	No	0	0	Yes	Yes	Yes	Yes	Yes
CENTRE	BAFIA	DONENKENG	2015-04-29	BIATSOTA	06	06030	M	58	8	0	0	0	7	0	1	0	0	0	0	No	No	No	No	No	No	No	No	0	1	Yes	No	No	No	No
CENTRE	BAFIA	DONENKENG	2015-04-29	BIATSOTA	06	06031	F	17	0	0	0	0	0	0	0	0	0	0	0	No	No	No	No	No	No	No	No	0	0	Yes	Yes	Yes	Yes	Yes
CENTRE	BAFIA	DONENKENG	2015-04-29	BIATSOTA	06	06032	M	48	4	0	0	4	0	0	0	0	0	0	0	No	No	No	No	No	No	No	No	0	0	Yes	Yes	Yes	Yes	Yes
CENTRE	BAFIA	DONENKENG	2015-04-29	BIATSOTA	06	06033	M	6	3	3	0	0	0	0	0	0	0	0	0	No	No	No	No	No	No	No	No	2	3	Yes	NE	NE	NE	NE
CENTRE	BAFIA	DONENKENG	2015-04-29	BIATSOTA	06	06034	F	63	0	0	0	0	0	0	0	0	0	0	0	No	No	No	No	No	No	No	Yes	0	1	Yes	Yes	Yes	Yes	Yes
CENTRE	BAFIA	DONENKENG	2015-04-29	BIATSOTA	06	06035	M	37	3	0	1	1	1	0	0	0	0	0	0	No	No	No	No	No	No	No	No	0	14	Yes	No	No	No	No
CENTRE	BAFIA	DONENKENG	2015-04-29	BIATSOTA	06	06036	M	44	2	0	0	2	0	0	0	0	0	0	0	No	No	No	No	No	No	No	No	0	0	Yes	Yes	Yes	Yes	Yes
CENTRE	BAFIA	DONENKENG	2015-04-29	BIATSOTA	06	06037	F	50	0	0	0	0	0	0	0	0	0	0	0	No	No	No	No	No	No	No	No	2	6	Yes	Yes	Yes	Yes	No
CENTRE	BAFIA	DONENKENG	2015-04-29	BIATSOTA	06	06038	M	21	0	0	0	0	0	0	0	0	0	0	0	No	No	No	No	No	No	No	No	1	0	Yes	Yes	Yes	Yes	Yes
CENTRE	BAFIA	DONENKENG	2015-04-29	BIATSOTA	06	06039	M	27	2	0	0	0	1	1	0	0	0	0	0	No	No	No	No	No	No	No	No	1	1	Yes	Yes	Yes	Yes	Yes
CENTRE	BAFIA	DONENKENG	2015-04-29	BIATSOTA	06	06040	F	54	0	0	0	0	0	0	0	0	0	0	0	No	No	No	No	No	No	No	No	0	0	No	Yes	No	No	No
CENTRE	BAFIA	DONENKENG	2015-04-29	BIATSOTA	06	06041	F	17	0	0	0	0	0	0	0	0	0	0	0	No	No	No	No	No	No	No	No	0	0	No	No	No	No	No
CENTRE	BAFIA	DONENKENG	2015-04-29	BIATSOTA	06	06042	F	29	2	0	0	0	2	0	0	0	0	0	0	No	No	No	No	No	No	No	No	0	0	No	No	Yes	No	No
CENTRE	BAFIA	DONENKENG	2015-04-29	BIATSOTA	06	06043	M	11	5	1	3	0	1	0	0	0	0	0	0	No	No	No	No	No	No	No	No	5	0	No	No	No	No	Yes
CENTRE	BAFIA	DONENKENG	2015-04-29	BIATSOTA	06	06044	M	38	0	0	0	0	0	0	0	0	0	0	0	No	No	No	No	No	No	No	No	0	0	No	Yes	No	Yes	Yes
CENTRE	BAFIA	DONENKENG	2015-04-29	BIATSOTA	06	06045	F	36	2	0	0	2	0	0	0	0	0	0	0	No	No	No	No	No	No	No	No	0	0	Yes	Yes	Yes	Yes	No
CENTRE	BAFIA	DONENKENG	2015-04-29	BIATSOTA	06	06046	F	57	0	0	0	0	0	0	0	0	0	0	0	No	No	No	No	No	No	No	No	0	0	Yes	Yes	Yes	Yes	No
CENTRE	BAFIA	DONENKENG	2015-04-29	BIATSOTA	06	06047	F	28	0	0	0	0	0	0	0	0	0	0	0	No	No	No	No	No	No	No	No	0	0	No	No	No	No	No
CENTRE	BAFIA	DONENKENG	2015-04-29	BIATSOTA	06	06048	F	24	0	0	0	0	0	0	0	0	0	0	0	No	No	No	No	No	No	No	No	0	0	Yes	Yes	Yes	Yes	Yes
CENTRE	BAFIA	DONENKENG	2015-04-29	BIATSOTA	06	06049	M	70	1	0	0	0	1	0	0	0	0	0	0	No	No	No	No	No	No	No	No	10	49	Yes	Yes	Yes	Yes	Yes
CENTRE	BAFIA	DONENKENG	2015-04-29	BIATSOTA	06	06050	F	16	0	0	0	0	0	0	0	0	0	0	0	No	No	No	No	No	No	No	No	2	1	Yes	Yes	Yes	Yes	Yes
CENTRE	BAFIA	DONENKENG	2015-04-29	BIATSOTA	06	06051	F	18	0	0	0	0	0	0	0	0	0	0	0	No	No	No	No	No	No	No	No	6	0	Yes	No	Yes	Yes	Yes
CENTRE	BAFIA	DONENKENG	2015-04-29	BIATSOTA	06	06052	M	40	7	0	0	0	4	0	2	0	0	1	0	No	No	No	No	No	No	No	No	41	19	Yes	Yes	Yes	Yes	Yes
CENTRE	BAFIA	DONENKENG	2015-04-29	BIATSOTA	06	06053	M	28	0	0	0	0	0	0	0	0	0	0	0	No	No	No	No	No	No	No	No	10	10	No	Yes	Yes	Yes	Yes
CENTRE	BAFIA	DONENKENG	2015-04-29	BIATSOTA	06	06054	M	27	4	0	0	0	4	0	0	0	0	0	0	No	No	No	No	No	No	No	No	1	4	Yes	Yes	Yes	Yes	Yes
CENTRE	BAFIA	DONENKENG	2015-04-29	BIATSOTA	06	06055	M	23	1	0	0	0	0	0	1	0	0	0	0	No	No	No	No	No	No	No	No	1	0	Yes	Yes	Yes	Yes	Yes
CENTRE	BAFIA	DONENKENG	2015-04-29	BIATSOTA	06	06056	F	20	0	0	0	0	0	0	0	0	0	0	0	No	No	No	No	No	No	No	No	0	0	Yes	Yes	No	Yes	Yes
CENTRE	BAFIA	DONENKENG	2015-04-29	BIATSOTA	06	06057	M	87	1	0	0	1	0	0	0	0	0	0	0	Yes	No	No	No	No	No	No	No	0	0	Yes	Yes	Yes	Yes	Yes
CENTRE	BAFIA	DONENKENG	2015-04-29	BIATSOTA	06	06058	M	56	4	0	0	2	2	0	0	0	0	0	0	No	No	No	No	No	No	No	Yes	0	0	Yes	Yes	Yes	No	No
CENTRE	BAFIA	DONENKENG	2015-04-29	BIATSOTA	06	06059	F	21	0	0	0	0	0	0	0	0	0	0	0	No	No	No	No	No	No	No	No	0	0	No	Yes	No	Yes	Yes
CENTRE	BAFIA	DONENKENG	2015-04-29	BIATSOTA	06	06060	M	55	0	0	0	0	0	0	0	0	0	0	0	No	No	No	No	No	No	No	No	0	0	Yes	Yes	Yes	Yes	Yes
CENTRE	BAFIA	DONENKENG	2015-04-29	BIATSOTA	06	06061	M	47	0	0	0	0	0	0	0	0	0	0	0	No	No	No	No	No	No	No	No	1	9	Yes	Yes	Yes	Yes	Yes
CENTRE	BAFIA	DONENKENG	2015-04-29	BIATSOTA	06	06062	M	71	10	0	0	2	4	2	2	0	0	0	0	Yes	No	No	No	No	No	No	Yes	3	1	Yes	Yes	Yes	Yes	Yes
CENTRE	BAFIA	DONENKENG	2015-04-29	BIATSOTA	06	06063	F	49	0	0	0	0	0	0	0	0	0	0	0	No	No	No	No	No	No	No	No	0	0	Yes	Yes	No	No	No
CENTRE	BAFIA	DONENKENG	2015-04-29	BIATSOTA	06	06064	M	23	0	0	0	0	0	0	0	0	0	0	0	No	No	No	No	No	No	No	No	0	0	Yes	Yes	Yes	Yes	Yes
CENTRE	BAFIA	DONENKENG	2015-04-29	BIATSOTA	06	06065	M	32	0	0	0	0	0	0	0	0	0	0	0	No	No	No	No	No	No	No	No	1	1	Yes	Yes	Yes	Yes	Yes
CENTRE	BAFIA	DONENKENG	2015-04-29	BIATSOTA	06	06066	M	53	0	0	0	0	0	0	0	0	0	0	0	No	No	No	No	No	No	No	No	0	0	Yes	Yes	Yes	Yes	Yes
CENTRE	BAFIA	DONENKENG	2015-04-29	BIATSOTA	06	06067	M	60	0	0	0	0	0	0	0	0	0	0	0	No	No	No	No	No	No	No	No	0	0	No	Yes	Yes	No	Yes
CENTRE	BAFIA	DONENKENG	2015-04-29	BIATSOTA	06	06068	M	32	2	0	0	2	0	0	0	0	0	0	0	No	No	No	No	No	No	No	Yes	9	0	Yes	Yes	Yes	Yes	Yes
CENTRE	BAFIA	DONENKENG	2015-04-29	BIATSOTA	06	06069	F	70	1	0	0	0	1	0	0	0	0	0	0	No	No	No	No	No	No	No	Yes	0	0	Yes	Yes	Yes	Yes	Yes
CENTRE	BAFIA	DONENKENG	2015-04-29	BIATSOTA	06	06070	M	34	0	0	0	0	0	0	0	0	0	0	0	No	No	No	No	No	No	No	No	0	0	No	Yes	No	No	Yes
CENTRE	BAFIA	DONENKENG	2015-04-29	BIATSOTA	06	06071	F	18	0	0	0	0	0	0	0	0	0	0	0	No	No	No	No	No	No	No	No	0	0	No	Yes	Yes	Yes	Yes
CENTRE	BAFIA	DONENKENG	2015-04-29	BIATSOTA	06	06072	F	35	1	0	0	0	1	0	0	0	0	0	0	No	No	No	No	No	No	No	No	0	0	Yes	Yes	Yes	Yes	Yes
CENTRE	BAFIA	DONENKENG	2015-04-29	BIATSOTA	06	06073	F	70	0	0	0	0	0	0	0	0	0	0	0	Yes	No	No	No	No	No	No	No	1	0	No	No	No	No	No
CENTRE	BAFIA	DONENKENG	2015-04-29	BIATSOTA	06	06074	M	55	0	0	0	0	0	0	0	0	0	0	0	No	No	No	No	No	No	No	No	0	0	Yes	Yes	Yes	Yes	Yes
CENTRE	BAFIA	DONENKENG	2015-04-29	BIATSOTA	06	06075	M	50	0	0	0	0	0	0	0	0	0	0	0	No	No	No	No	No	No	No	No	0	0	Yes	Yes	Yes	Yes	Yes
CENTRE	BAFIA	DONENKENG	2015-04-29	BIATSOTA	06	06076	M	7	0	0	0	0	0	0	0	0	0	0	0	No	No	No	No	No	No	No	No	1	8	No	No	NE	NE	NE
CENTRE	BAFIA	DONENKENG	2015-04-29	BIATSOTA	06	06077	M	27	0	0	0	0	0	0	0	0	0	0	0	No	No	No	No	No	No	No	No	0	0	No	No	No	No	No
CENTRE	BAFIA	DONENKENG	2015-04-29	BIATSOTA	06	06078	F	28	0	0	0	0	0	0	0	0	0	0	0	No	No	No	No	No	No	No	No	0	0	Yes	Yes	Yes	No	Yes
CENTRE	BAFIA	DONENKENG	2015-04-29	BIATSOTA	06	06079	F	41	0	0	0	0	0	0	0	0	0	0	0	No	No	No	No	No	No	No	No	33	19	Yes	Yes	Yes	Yes	Yes
CENTRE	BAFIA	DONENKENG	2015-04-29	BIATSOTA	06	06080	M	45	0	0	0	0	0	0	0	0	0	0	0	No	No	No	No	No	No	No	No	0	0	Yes	No	No	No	No
CENTRE	BAFIA	DONENKENG	2015-04-29	BIATSOTA	06	06081	M	47	0	0	0	0	0	0	0	0	0	0	0	No	No	No	No	No	No	No	No	0	0	Yes	Yes	No	No	No
CENTRE	BAFIA	DONENKENG	2015-04-29	BIATSOTA	06	06082	M	55	0	0	0	0	0	0	0	0	0	0	0	No	No	No	No	No	No	No	No	4	0	Yes	Yes	Yes	Yes	Yes
CENTRE	BAFIA	DONENKENG	2015-04-29	BIATSOTA	06	06083	F	68	3	0	0	0	3	0	0	0	0	0	0	Yes	No	No	No	No	No	No	Yes	0	0	Yes	Yes	Yes	Yes	Yes
CENTRE	BAFIA	DONENKENG	2015-04-29	BIATSOTA	06	06084	F	70	1	0	0	0	1	0	0	0	0	0	0	No	No	No	No	No	No	No	No	1	1	No	No	No	No	No
CENTRE	BAFIA	DONENKENG	2015-04-29	BIATSOTA	06	06085	M	39	1	0	0	0	0	0	1	0	0	0	0	No	No	No	No	No	No	No	No	0	0	No	No	Yes	Yes	Yes
CENTRE	BAFIA	DONENKENG	2015-04-29	BIATSOTA	06	06086	M	53	3	0	3	0	0	0	0	0	0	0	0	Yes	No	No	No	No	No	No	No	0	0	Yes	Yes	Yes	Yes	Yes
CENTRE	BAFIA	DONENKENG	2015-04-29	BIATSOTA	06	06087	M	65	0	0	0	0	0	0	0	0	0	0	0	No	No	No	No	No	No	No	No	0	0	Yes	Yes	Yes	Yes	Yes
CENTRE	BAFIA	DONENKENG	2015-04-29	BIATSOTA	06	06088	F	50	2	0	0	0	2	0	0	0	0	0	0	No	No	No	No	No	No	No	No	1	0	Yes	Yes	Yes	Yes	Yes
CENTRE	BAFIA	DONENKENG	2015-04-29	BIATSOTA	06	06089	F	57	0	0	0	0	0	0	0	0	0	0	0	No	No	No	No	No	No	No	No	0	2	No	No	Yes	Yes	Yes
CENTRE	BAFIA	DONENKENG	2015-04-29	BIATSOTA	06	06090	F	48	2	0	0	0	2	0	0	0	0	0	0	No	No	No	No	No	No	No	No	12	3	Yes	Yes	Yes	Yes	Yes
CENTRE	BAFIA	DONENKENG	2015-04-29	BIATSOTA	06	06091	M	37	0	0	0	0	0	0	0	0	0	0	0	No	No	No	No	No	No	No	No	12	11	No	No	No	No	No
CENTRE	BAFIA	DONENKENG	2015-04-29	BIATSOTA	06	06092	M	22	0	0	0	0	0	0	0	0	0	0	0	No	No	No	No	No	No	No	No	1	0	No	Yes	Yes	Yes	Yes
CENTRE	BAFIA	DONENKENG	2015-04-29	BIATSOTA	06	06093	F	18	0	0	0	0	0	0	0	0	0	0	0	No	No	No	No	No	No	No	No	14	259	No	No	No	No	No
CENTRE	BAFIA	DONENKENG	2015-04-29	BIATSOTA	06	06094	F	70	5	0	0	0	5	0	0	0	0	0	0	Yes	No	No	No	No	No	No	No	1	10	Yes	Yes	Yes	Yes	Yes
CENTRE	BAFIA	ROUM	2015-04-30	NGONGOL	07	07001	F	32	0	0	0	0	0	0	0	0	0	0	0	No	No	No	No	No	No	No	No	0	0	No	No	Yes	No	No
CENTRE	BAFIA	ROUM	2015-04-30	NGONGOL	07	07002	F	11	0	0	0	0	0	0	0	0	0	0	0	No	No	No	No	No	No	No	No	0	0	Yes	Yes	Yes	Yes	Yes
CENTRE	BAFIA	ROUM	2015-04-30	NGONGOL	07	07003	M	7	0	0	0	0	0	0	0	0	0	0	0	No	No	No	No	No	No	No	No	0	0	No	No	NE	NE	NE
CENTRE	BAFIA	ROUM	2015-04-30	NGONGOL	07	07004	F	24	0	0	0	0	0	0	0	0	0	0	0	No	No	No	No	No	No	No	No	0	0	No	No	No	No	No
CENTRE	BAFIA	ROUM	2015-04-30	NGONGOL	07	07005	M	8	2	0	0	0	0	0	0	0	0	0	2	No	No	No	No	No	No	No	No	93	5	Yes	Yes	Yes	NE	NE
CENTRE	BAFIA	ROUM	2015-04-30	NGONGOL	07	07006	F	6	0	0	0	0	0	0	0	0	0	0	0	No	No	No	No	No	No	No	No	0	0	Yes	NE	NE	NE	NE
CENTRE	BAFIA	ROUM	2015-04-30	NGONGOL	07	07007	M	10	0	0	0	0	0	0	0	0	0	0	0	No	No	No	No	No	No	No	No	3	11	Yes	Yes	No	No	No
CENTRE	BAFIA	ROUM	2015-04-30	NGONGOL	07	07008	F	8	0	0	0	0	0	0	0	0	0	0	0	No	No	No	No	No	No	No	No	0	0	Yes	Yes	Yes	NE	NE
CENTRE	BAFIA	ROUM	2015-04-30	NGONGOL	07	07009	F	6	0	0	0	0	0	0	0	0	0	0	0	No	No	No	No	No	No	No	No	0	0	No	NE	NE	NE	NE
CENTRE	BAFIA	ROUM	2015-04-30	NGONGOL	07	07010	F	11	0	0	0	0	0	0	0	0	0	0	0	No	No	No	No	No	No	No	No	0	0	Yes	Yes	No	No	No
CENTRE	BAFIA	ROUM	2015-04-30	NGONGOL	07	07011	M	59	1	0	0	0	1	0	0	0	0	0	0	No	No	No	No	No	No	No	No	11	3	Yes	Yes	Yes	Yes	Yes
CENTRE	BAFIA	ROUM	2015-04-30	NGONGOL	07	07012	M	10	0	0	0	0	0	0	0	0	0	0	0	No	No	No	No	No	No	No	No	0	1	Yes	Yes	Yes	No	No
CENTRE	BAFIA	ROUM	2015-04-30	NGONGOL	07	07013	M	39	0	0	0	0	0	0	0	0	0	0	0	No	No	No	No	No	No	No	No	0	0	No	No	Yes	Yes	No
CENTRE	BAFIA	ROUM	2015-04-30	NGONGOL	07	07014	F	23	0	0	0	0	0	0	0	0	0	0	0	No	No	No	No	No	No	No	No	0	0	Yes	No	Yes	No	No
CENTRE	BAFIA	ROUM	2015-04-30	NGONGOL	07	07015	F	30	0	0	0	0	0	0	0	0	0	0	0	No	No	No	No	No	No	No	No	0	0	Yes	Yes	Yes	Yes	Yes
CENTRE	BAFIA	ROUM	2015-04-30	NGONGOL	07	07016	M	38	3	0	0	0	2	0	0	0	1	0	0	No	No	No	No	No	No	No	No	3	2	Yes	Yes	Yes	Yes	No
CENTRE	BAFIA	ROUM	2015-04-30	NGONGOL	07	07017	M	24	2	0	0	0	2	0	0	0	0	0	0	No	No	No	No	No	No	No	No	2	42	Yes	Yes	Yes	Yes	Yes
CENTRE	BAFIA	ROUM	2015-04-30	NGONGOL	07	07018	M	48	0	0	0	0	0	0	0	0	0	0	0	No	No	No	No	No	No	No	No	58	168	No	No	No	No	No
CENTRE	BAFIA	ROUM	2015-04-30	NGONGOL	07	07019	F	19	0	0	0	0	0	0	0	0	0	0	0	No	No	No	No	No	No	No	No	1	1	Yes	Yes	Yes	Yes	Yes
CENTRE	BAFIA	ROUM	2015-04-30	NGONGOL	07	07020	F	29	0	0	0	0	0	0	0	0	0	0	0	No	No	No	No	No	No	No	No	0	0	Yes	Yes	Yes	Yes	Yes
CENTRE	BAFIA	ROUM	2015-04-30	NGONGOL	07	07021	F	24	0	0	0	0	0	0	0	0	0	0	0	No	No	No	No	No	No	No	No	0	0	No	No	No	No	No
CENTRE	BAFIA	ROUM	2015-04-30	NGONGOL	07	07022	F	60	1	0	0	0	0	0	1	0	0	0	0	No	No	No	No	No	No	No	No	0	3	Yes	Yes	Yes	Yes	Yes
CENTRE	BAFIA	ROUM	2015-04-30	NGONGOL	07	07023	F	45	0	0	0	0	0	0	0	0	0	0	0	No	No	No	No	No	No	No	No	0	0	Yes	Yes	Yes	Yes	Yes
CENTRE	BAFIA	ROUM	2015-04-30	NGONGOL	07	07024	F	13	0	0	0	0	0	0	0	0	0	0	0	No	No	No	No	No	No	No	No	6	10	Yes	Yes	No	No	No
CENTRE	BAFIA	ROUM	2015-04-30	NGONGOL	07	07025	M	55	1	0	0	0	1	0	0	0	0	0	0	No	No	No	No	No	No	No	No	1	0	Yes	Yes	Yes	Yes	Yes
CENTRE	BAFIA	ROUM	2015-04-30	NGONGOL	07	07026	M	68	1	0	0	1	0	0	0	0	0	0	0	No	No	No	No	No	No	No	No	0	0	Yes	Yes	Yes	Yes	Yes
CENTRE	BAFIA	ROUM	2015-04-30	NGONGOL	07	07027	F	34	0	0	0	0	0	0	0	0	0	0	0	No	No	No	No	No	No	No	No	0	0	Yes	Yes	Yes	Yes	Yes
CENTRE	BAFIA	ROUM	2015-04-30	NGONGOL	07	07028	M	42	0	0	0	0	0	0	0	0	0	0	0	No	No	No	No	No	No	No	No	0	1	Yes	Yes	Yes	Yes	Yes
CENTRE	BAFIA	ROUM	2015-04-30	NGONGOL	07	07029	M	60	0	0	0	0	0	0	0	0	0	0	0	No	No	No	No	No	No	No	No	0	0	Yes	Yes	Yes	Yes	Yes
CENTRE	BAFIA	ROUM	2015-04-30	NGONGOL	07	07030	F	30	2	0	0	0	2	0	0	0	0	0	0	No	No	No	No	No	No	No	No	0	0	No	Yes	Yes	Yes	Yes
CENTRE	BAFIA	ROUM	2015-04-30	NGONGOL	07	07031	F	6	0	0	0	0	0	0	0	0	0	0	0	No	No	No	No	No	No	No	No	0	0	NK	NE	NE	NE	NE
CENTRE	BAFIA	ROUM	2015-04-30	NGONGOL	07	07032	M	69	2	0	0	0	1	1	0	0	0	0	0	No	No	No	No	No	No	No	Yes	2	0	Yes	No	No	No	Yes
CENTRE	BAFIA	ROUM	2015-04-30	NGONGOL	07	07033	M	5	0	0	0	0	0	0	0	0	0	0	0	No	No	No	No	No	No	No	No	0	0	NE	NE	NE	NE	NE
CENTRE	BAFIA	ROUM	2015-04-30	NGONGOL	07	07034	M	8	0	0	0	0	0	0	0	0	0	0	0	No	No	No	No	No	No	No	No	11	24	Yes	No	No	NE	NE
CENTRE	BAFIA	ROUM	2015-04-30	NGONGOL	07	07035	M	80	1	0	0	0	1	0	0	0	0	0	0	No	No	No	No	No	No	No	No	1	3	Yes	Yes	Yes	Yes	Yes
CENTRE	BAFIA	ROUM	2015-04-30	NGONGOL	07	07036	M	38	3	0	1	0	0	0	2	0	0	0	0	No	No	No	No	No	No	No	No	1	5	Yes	Yes	Yes	Yes	Yes
CENTRE	BAFIA	ROUM	2015-04-30	NGONGOL	07	07037	M	8	2	2	0	0	0	0	0	0	0	0	0	No	No	No	No	No	No	No	No	60	108	Yes	No	No	NE	NE
CENTRE	BAFIA	ROUM	2015-04-30	NGONGOL	07	07038	F	29	0	0	0	0	0	0	0	0	0	0	0	No	No	No	No	No	No	No	No	1	2	Yes	Yes	Yes	Yes	Yes
CENTRE	BAFIA	ROUM	2015-04-30	NGONGOL	07	07039	M	8	0	0	0	0	0	0	0	0	0	0	0	No	No	No	No	No	No	No	No	0	0	Yes	Yes	No	NE	NE
CENTRE	BAFIA	ROUM	2015-04-30	NGONGOL	07	07040	M	42	4	0	0	2	0	0	2	0	0	0	0	No	No	No	No	No	No	No	No	6	5	Yes	Yes	Yes	Yes	Yes
CENTRE	BAFIA	ROUM	2015-04-30	NGONGOL	07	07041	F	25	0	0	0	0	0	0	0	0	0	0	0	No	No	No	No	No	No	No	No	0	0	Yes	No	No	No	No
CENTRE	BAFIA	ROUM	2015-04-30	NGONGOL	07	07042	M	14	0	0	0	0	0	0	0	0	0	0	0	No	No	No	No	No	No	No	No	7	7	Yes	Yes	Yes	Yes	Yes
CENTRE	BAFIA	ROUM	2015-04-30	NGONGOL	07	07043	F	35	0	0	0	0	0	0	0	0	0	0	0	No	No	No	No	No	No	No	No	1	6	Yes	Yes	Yes	Yes	Yes
CENTRE	BAFIA	ROUM	2015-04-30	NGONGOL	07	07044	M	42	4	0	0	0	0	3	1	0	0	0	0	No	No	No	No	No	No	No	No	0	0	Yes	Yes	Yes	Yes	Yes
CENTRE	BAFIA	ROUM	2015-04-30	NGONGOL	07	07045	M	7	0	0	0	0	0	0	0	0	0	0	0	No	No	No	No	No	No	No	No	0	0	Yes	Yes	NE	NE	NE
CENTRE	BAFIA	ROUM	2015-04-30	NGONGOL	07	07046	M	6	0	0	0	0	0	0	0	0	0	0	0	No	No	No	No	No	No	No	No	56	16	Yes	NE	NE	NE	NE
CENTRE	BAFIA	ROUM	2015-04-30	NGONGOL	07	07047	F	43	2	0	0	2	0	0	0	0	0	0	0	No	No	No	No	No	No	No	No	7	2	Yes	Yes	Yes	Yes	Yes
CENTRE	BAFIA	ROUM	2015-04-30	NGONGOL	07	07048	F	33	0	0	0	0	0	0	0	0	0	0	0	No	No	No	No	No	No	No	No	1	0	Yes	Yes	Yes	Yes	Yes
CENTRE	BAFIA	ROUM	2015-04-30	NGONGOL	07	07049	M	32	1	0	0	0	0	1	0	0	0	0	0	No	No	No	No	No	No	No	No	1	5	Yes	Yes	Yes	Yes	Yes
CENTRE	BAFIA	ROUM	2015-04-30	NGONGOL	07	07050	F	37	9	0	5	0	2	0	2	0	0	0	0	No	No	No	No	No	No	No	No	9	4	Yes	Yes	Yes	No	No
CENTRE	BAFIA	ROUM	2015-04-30	NGONGOL	07	07051	M	60	0	0	0	0	0	0	0	0	0	0	0	No	No	No	No	No	No	No	No	0	0	Yes	Yes	Yes	Yes	Yes
CENTRE	BAFIA	ROUM	2015-04-30	NGONGOL	07	07052	M	13	0	0	0	0	0	0	0	0	0	0	0	No	No	No	No	No	No	No	No	4	8	Yes	No	No	No	No
CENTRE	BAFIA	ROUM	2015-04-30	NGONGOL	07	07053	M	12	0	0	0	0	0	0	0	0	0	0	0	No	No	No	No	No	No	No	No	3	4	Yes	Yes	No	No	No
CENTRE	BAFIA	ROUM	2015-04-30	NGONGOL	07	07054	M	37	0	0	0	0	0	0	0	0	0	0	0	No	No	No	No	No	No	No	No	0	0	No	No	No	No	No
CENTRE	BAFIA	ROUM	2015-04-30	NGONGOL	07	07055	M	13	3	0	0	3	0	0	0	0	0	0	0	No	No	No	No	No	No	No	No	2	0	Yes	Yes	No	No	No
CENTRE	BAFIA	ROUM	2015-04-30	NGONGOL	07	07056	F	55	0	0	0	0	0	0	0	0	0	0	0	No	No	No	No	No	No	No	No	8	3	Yes	Yes	Yes	Yes	Yes
CENTRE	BAFIA	ROUM	2015-04-30	NGONGOL	07	07057	M	33	4	0	0	1	0	3	0	0	0	0	0	No	No	No	No	No	No	No	No	5	79	Yes	Yes	Yes	Yes	Yes
CENTRE	BAFIA	ROUM	2015-04-30	NGONGOL	07	07058	F	35	0	0	0	0	0	0	0	0	0	0	0	No	No	No	No	No	No	No	No	0	0	Yes	Yes	Yes	Yes	Yes
CENTRE	BAFIA	ROUM	2015-04-30	NGONGOL	07	07059	M	28	0	0	0	0	0	0	0	0	0	0	0	No	No	No	No	No	No	No	No	9	5	Yes	Yes	Yes	Yes	Yes
CENTRE	BAFIA	ROUM	2015-04-30	NGONGOL	07	07060	F	10	0	0	0	0	0	0	0	0	0	0	0	No	No	No	No	No	No	No	No	0	0	No	No	No	No	No
CENTRE	BAFIA	ROUM	2015-04-30	NGONGOL	07	07061	M	76	2	0	0	0	1	1	0	0	0	0	0	No	No	No	No	No	No	No	No	24	66	Yes	Yes	Yes	Yes	Yes
CENTRE	BAFIA	ROUM	2015-04-30	NGONGOL	07	07062	F	35	0	0	0	0	0	0	0	0	0	0	0	No	No	No	No	No	No	No	No	0	0	Yes	Yes	Yes	Yes	Yes
CENTRE	BAFIA	ROUM	2015-04-30	NGONGOL	07	07063	F	10	0	0	0	0	0	0	0	0	0	0	0	No	No	No	No	No	No	No	No	54	4	Yes	No	No	No	No
CENTRE	BAFIA	ROUM	2015-04-30	NGONGOL	07	07064	M	27	0	0	0	0	0	0	0	0	0	0	0	No	No	No	No	No	No	No	No	0	0	Yes	Yes	Yes	Yes	Yes
CENTRE	BAFIA	ROUM	2015-04-30	NGONGOL	07	07065	F	10	0	0	0	0	0	0	0	0	0	0	0	No	No	No	No	No	No	No	No	1	4	Yes	Yes	No	No	No
CENTRE	BAFIA	ROUM	2015-04-30	NGONGOL	07	07066	F	38	0	0	0	0	0	0	0	0	0	0	0	No	No	No	No	No	No	No	No	0	0	Yes	Yes	Yes	Yes	Yes
CENTRE	BAFIA	ROUM	2015-04-30	NGONGOL	07	07067	F	40	0	0	0	0	0	0	0	0	0	0	0	No	No	No	No	No	No	No	No	0	0	Yes	Yes	Yes	Yes	Yes
CENTRE	BAFIA	ROUM	2015-04-30	NGONGOL	07	07068	M	55	1	0	0	0	1	0	0	0	0	0	0	No	No	No	No	No	No	No	No	31	22	Yes	Yes	Yes	Yes	Yes
CENTRE	BAFIA	ROUM	2015-04-30	NGONGOL	07	07069	M	44	1	0	0	1	0	0	0	0	0	0	0	No	No	No	No	No	No	No	No	1	0	Yes	Yes	Yes	Yes	Yes
CENTRE	BAFIA	ROUM	2015-04-30	NGONGOL	07	07070	M	54	2	0	0	0	2	0	0	0	0	0	0	No	No	No	No	No	No	No	No	1	1	Yes	Yes	Yes	Yes	Yes
CENTRE	BAFIA	ROUM	2015-04-30	NGONGOL	07	07071	F	20	0	0	0	0	0	0	0	0	0	0	0	No	No	No	No	No	No	No	No	1	8	Yes	Yes	No	No	No
CENTRE	BAFIA	ROUM	2015-04-30	NGONGOL	07	07072	F	35	2	0	0	0	2	0	0	0	0	0	0	No	No	No	No	No	No	No	No	110	60	Yes	Yes	Yes	Yes	Yes
CENTRE	BAFIA	ROUM	2015-04-30	NGONGOL	07	07073	F	5	1	0	0	1	0	0	0	0	0	0	0	No	No	No	No	No	No	No	No	3	0	NE	NE	NE	NE	NE
CENTRE	BAFIA	ROUM	2015-04-30	NGONGOL	07	07074	F	24	0	0	0	0	0	0	0	0	0	0	0	No	No	No	No	No	No	No	No	0	0	Yes	Yes	Yes	Yes	Yes
CENTRE	BAFIA	ROUM	2015-04-30	NGONGOL	07	07075	M	6	0	0	0	0	0	0	0	0	0	0	0	No	No	No	No	No	No	No	No	0	0	No	NE	NE	NE	NE
CENTRE	BAFIA	ROUM	2015-04-30	NGONGOL	07	07076	F	8	0	0	0	0	0	0	0	0	0	0	0	No	No	No	No	No	No	No	No	0	0	Yes	Yes	Yes	NE	NE
CENTRE	BAFIA	ROUM	2015-04-30	NGONGOL	07	07077	F	11	0	0	0	0	0	0	0	0	0	0	0	No	No	No	No	No	No	No	No	0	7	Yes	Yes	No	No	No
CENTRE	BAFIA	ROUM	2015-04-30	NGONGOL	07	07078	M	62	4	0	0	0	2	1	0	1	0	0	0	No	No	No	No	No	No	No	Yes	2	0	Yes	Yes	Yes	Yes	Yes
CENTRE	BAFIA	ROUM	2015-04-30	NGONGOL	07	07079	F	13	0	0	0	0	0	0	0	0	0	0	0	No	No	No	No	No	No	No	No	1	5	Yes	Yes	No	No	No
CENTRE	BAFIA	ROUM	2015-04-30	NGONGOL	07	07080	F	83	0	0	0	0	0	0	0	0	0	0	0	No	No	No	No	No	No	No	No	0	0	Yes	Yes	Yes	Yes	Yes
CENTRE	BAFIA	ROUM	2015-04-30	NGONGOL	07	07081	F	50	2	0	0	0	2	0	0	0	0	0	0	No	No	No	No	No	No	No	No	0	0	Yes	Yes	Yes	Yes	Yes
CENTRE	BAFIA	ROUM	2015-04-30	NGONGOL	07	07082	F	44	1	0	0	1	0	0	0	0	0	0	0	No	No	No	No	No	No	No	No	0	0	No	Yes	No	No	No
CENTRE	BAFIA	ROUM	2015-04-30	NGONGOL	07	07083	M	15	0	0	0	0	0	0	0	0	0	0	0	No	No	No	No	No	No	No	No	142	300	Yes	No	No	No	No
CENTRE	BAFIA	ROUM	2015-04-30	NGONGOL	07	07084	M	64	3	0	0	0	1	1	1	0	0	0	0	No	No	No	No	No	No	No	Yes	0	0	Yes	Yes	Yes	Yes	Yes
CENTRE	BAFIA	ROUM	2015-04-30	NGONGOL	07	07085	M	10	0	0	0	0	0	0	0	0	0	0	0	No	No	No	No	No	No	No	No	0	0	Yes	Yes	Yes	No	No
CENTRE	BAFIA	ROUM	2015-04-30	NGONGOL	07	07086	F	12	0	0	0	0	0	0	0	0	0	0	0	No	No	No	No	No	No	No	No	26	14	Yes	Yes	No	No	No
CENTRE	BAFIA	ROUM	2015-04-30	NGONGOL	07	07087	M	48	2	0	0	0	2	0	0	0	0	0	0	No	No	No	No	No	No	No	No	20	7	Yes	No	No	No	No
CENTRE	BAFIA	ROUM	2015-04-30	NGONGOL	07	07088	M	15	0	0	0	0	0	0	0	0	0	0	0	No	No	No	No	No	No	No	No	0	1	Yes	No	No	No	No
CENTRE	BAFIA	ROUM	2015-04-30	NGONGOL	07	07089	F	6	0	0	0	0	0	0	0	0	0	0	0	No	No	No	No	No	No	No	No	0	0	No	NE	NE	NE	NE
CENTRE	BAFIA	ROUM	2015-04-30	NGONGOL	07	07090	F	14	0	0	0	0	0	0	0	0	0	0	0	No	No	No	No	No	No	No	No	5	6	Yes	Yes	Yes	Yes	Yes
CENTRE	BAFIA	ROUM	2015-04-30	NGONGOL	07	07091	M	42	1	0	0	0	1	0	0	0	0	0	0	No	No	No	No	No	No	No	No	18	5	Yes	Yes	Yes	Yes	Yes
CENTRE	BAFIA	ROUM	2015-04-30	NGONGOL	07	07092	M	35	0	0	0	0	0	0	0	0	0	0	0	No	No	No	No	No	No	No	No	9	4	Yes	Yes	Yes	Yes	Yes
CENTRE	BAFIA	ROUM	2015-04-30	NGONGOL	07	07093	M	35	1	0	0	0	1	0	0	0	0	0	0	No	No	No	No	No	No	No	No	67	38	Yes	Yes	Yes	Yes	Yes
CENTRE	BAFIA	ROUM	2015-04-30	NGONGOL	07	07094	M	30	1	0	1	0	0	0	0	0	0	0	0	No	No	No	No	No	No	No	No	1	3	Yes	Yes	Yes	Yes	Yes
CENTRE	BAFIA	ROUM	2015-04-30	NGONGOL	07	07095	M	15	0	0	0	0	0	0	0	0	0	0	0	No	No	No	No	No	No	No	No	106	150	No	No	No	No	No
CENTRE	BAFIA	ROUM	2015-04-30	NGONGOL	07	07096	M	12	0	0	0	0	0	0	0	0	0	0	0	No	No	No	No	No	No	No	No	0	15	No	No	No	No	No
CENTRE	BAFIA	ROUM	2015-04-30	NGONGOL	07	07097	F		0	0	0	0	0	0	0	0	0	0	0	No	No	No	No	No	No	No	No	0	0	Yes	Yes	Yes	Yes	Yes
CENTRE	BAFIA	ROUM	2015-04-30	NGONGOL	07	07098	F	8	2	0	2	0	0	0	0	0	0	0	0	No	No	No	No	No	No	No	No	2	20	Yes	No	No	NE	NE
CENTRE	BAFIA	ROUM	2015-04-30	NGONGOL	07	07099	M	26	4	0	0	0	3	0	0	1	0	0	0	No	No	No	No	No	No	No	No	0	0	Yes	Yes	Yes	No	No
CENTRE	BAFIA	ROUM	2015-04-30	NGONGOL	07	07100	F	5	1	1	0	0	0	0	0	0	0	0	0	No	No	No	No	No	No	No	No	0	0	NE	NE	NE	NE	NE
CENTRE	BAFIA	ROUM	2015-04-30	NGONGOL	07	07101	F	55	1	0	0	0	1	0	0	0	0	0	0	No	No	No	No	No	No	No	No	0	0	Yes	Yes	Yes	Yes	Yes
CENTRE	BAFIA	ROUM	2015-04-30	NGONGOL	07	07102	M	45	1	0	0	0	1	0	0	0	0	0	0	No	No	No	No	No	No	No	No	36	36	Yes	Yes	Yes	Yes	Yes
CENTRE	BAFIA	ROUM	2015-04-30	NGONGOL	07	07103	M	5	0	0	0	0	0	0	0	0	0	0	0	No	No	No	No	No	No	No	No	68	97	NE	NE	NE	NE	NE
CENTRE	BAFIA	ROUM	2015-04-30	NGONGOL	07	07104	M	50	0	0	0	0	0	0	0	0	0	0	0	No	No	No	No	No	No	No	No	0	0	Yes	Yes	Yes	Yes	Yes
CENTRE	BAFIA	ROUM	2015-04-30	NGONGOL	07	07105	F	8	0	0	0	0	0	0	0	0	0	0	0	No	No	No	No	No	No	No	No	9	2	Yes	Yes	Yes	NE	NE
CENTRE	BAFIA	ROUM	2015-04-30	NGONGOL	07	07106	M	10	0	0	0	0	0	0	0	0	0	0	0	No	No	No	No	No	No	No	No	0	3	No	No	No	No	No
CENTRE	BAFIA	ROUM	2015-04-30	NGONGOL	07	07107	M	12	1	0	1	0	0	0	0	0	0	0	0	No	No	No	No	No	No	No	No	0	0	Yes	Yes	No	No	No
CENTRE	BAFIA	ROUM	2015-04-30	NGONGOL	07	07108	M	6	0	0	0	0	0	0	0	0	0	0	0	No	No	No	No	No	No	No	No	0	0	Yes	NE	NE	NE	NE
CENTRE	BAFIA	ROUM	2015-04-30	NGONGOL	07	07109	F	36	2	0	0	0	2	0	0	0	0	0	0	No	No	No	No	No	No	No	No	1	1	No	No	No	No	No
CENTRE	BAFIA	ROUM	2015-04-30	NGONGOL	07	07110	M	46	1	0	0	0	1	0	0	0	0	0	0	No	No	No	No	No	No	No	No	7	0	Yes	Yes	Yes	Yes	Yes
CENTRE	BAFIA	ROUM	2015-04-30	NGONGOL	07	07111	M	50	0	0	0	0	0	0	0	0	0	0	0	No	No	No	No	No	No	No	No	1	27	Yes	Yes	Yes	Yes	Yes
CENTRE	BAFIA	ROUM	2015-05-01	NGONGOL	07	07112	F	19	0	0	0	0	0	0	0	0	0	0	0	No	No	No	No	No	No	No	No	0	0	No	No	No	No	No
CENTRE	BAFIA	ROUM	2015-05-01	NGONGOL	07	07113	F	8	1	0	0	1	0	0	0	0	0	0	0	No	No	No	No	No	No	No	No	4	9	No	No	No	NE	NE
CENTRE	BAFIA	ROUM	2015-05-01	NGONGOL	07	07114	F	49	0	0	0	0	0	0	0	0	0	0	0	No	No	No	No	No	No	No	No	0	0	Yes	Yes	Yes	Yes	Yes
CENTRE	BAFIA	ROUM	2015-05-01	NGONGOL	07	07115	M	28	0	0	0	0	0	0	0	0	0	0	0	Yes	No	No	No	No	No	No	No	0	0	No	No	No	No	No
CENTRE	BAFIA	ROUM	2015-05-01	NGONGOL	07	07116	M	6	0	0	0	0	0	0	0	0	0	0	0	No	No	No	No	No	No	No	No	0	0	No	NE	NE	NE	NE
CENTRE	BAFIA	ROUM	2015-05-01	NGONGOL	07	07117	M	44	0	0	0	0	0	0	0	0	0	0	0	No	No	No	No	No	No	No	No	2	12	Yes	Yes	Yes	Yes	Yes
CENTRE	BAFIA	ROUM	2015-05-01	NGONGOL	07	07118	M	47	0	0	0	0	0	0	0	0	0	0	0	No	No	No	No	No	No	No	No	0	0	Yes	Yes	Yes	Yes	Yes
CENTRE	BAFIA	ROUM	2015-05-01	NGONGOL	07	07119	M	42	0	0	0	0	0	0	0	0	0	0	0	No	No	No	No	No	No	No	No	0	0	No	No	No	Yes	Yes
CENTRE	BAFIA	ROUM	2015-05-01	NGONGOL	07	07120	M	10	1	0	0	1	0	0	0	0	0	0	0	No	No	No	No	No	No	No	No	101	85	Yes	No	No	No	No
CENTRE	BAFIA	ROUM	2015-05-01	NGONGOL	07	07121	M	8	0	0	0	0	0	0	0	0	0	0	0	No	No	No	No	No	No	No	No	0	0	Yes	No	No	NE	NE
CENTRE	BAFIA	ROUM	2015-05-01	NGONGOL	07	07122	M	13	0	0	0	0	0	0	0	0	0	0	0	No	No	No	No	No	No	No	No	181	73	Yes	Yes	Yes	No	No
CENTRE	BAFIA	ROUM	2015-05-01	NGONGOL	07	07123	F	23	0	0	0	0	0	0	0	0	0	0	0	No	No	No	No	No	No	No	No	0	0	Yes	No	No	No	No
CENTRE	BAFIA	ROUM	2015-05-01	NGONGOL	07	07124	F	33	0	0	0	0	0	0	0	0	0	0	0	No	No	No	No	No	No	No	No	0	0	Yes	Yes	Yes	Yes	Yes
CENTRE	BAFIA	ROUM	2015-05-01	NGONGOL	07	07125	F	8	0	0	0	0	0	0	0	0	0	0	0	No	No	No	No	No	No	No	No	0	0	Yes	Yes	No	NE	NE
CENTRE	BAFIA	ROUM	2015-05-01	NGONGOL	07	07126	F	6	0	0	0	0	0	0	0	0	0	0	0	No	No	No	No	No	No	No	No	0	0	Yes	NE	NE	NE	NE
CENTRE	BAFIA	ROUM	2015-05-01	NGONGOL	07	07127	F	7	0	0	0	0	0	0	0	0	0	0	0	No	No	No	No	No	No	No	No	2	2	No	No	NE	NE	NE
CENTRE	BAFIA	ROUM	2015-05-01	NGONGOL	07	07128	M	5	0	0	0	0	0	0	0	0	0	0	0	No	No	No	No	No	No	No	No	0	0	No	No	NE	NE	NE
CENTRE	BAFIA	ROUM	2015-05-01	NGONGOL	07	07129	F	9	0	0	0	0	0	0	0	0	0	0	0	No	No	No	No	No	No	No	No	0	0	Yes	Yes	No	No	NE
CENTRE	BAFIA	ROUM	2015-05-01	NGONGOL	07	07130	M	40	2	0	0	0	2	0	0	0	0	0	0	No	No	No	No	No	No	No	No	1	2	Yes	Yes	Yes	Yes	Yes
CENTRE	BAFIA	ROUM	2015-05-01	NGONGOL	07	07131	F	11	0	0	0	0	0	0	0	0	0	0	0	No	No	No	No	No	No	No	No	16	28	Yes	Yes	No	No	No
CENTRE	BAFIA	ROUM	2015-05-01	NGONGOL	07	07132	M	45	0	0	0	0	0	0	0	0	0	0	0	No	No	No	No	No	No	No	No	0	0	Yes	Yes	Yes	Yes	Yes
CENTRE	BAFIA	ROUM	2015-05-01	NGONGOL	07	07133	F	8	0	0	0	0	0	0	0	0	0	0	0	No	No	No	No	No	No	No	No	2	3	Yes	No	No	NE	NE
CENTRE	BAFIA	ROUM	2015-05-01	NGONGOL	07	07134	F	16	0	0	0	0	0	0	0	0	0	0	0	Yes	No	No	No	No	No	No	No	0	0	No	No	Yes	No	No
CENTRE	BAFIA	ROUM	2015-05-01	NGONGOL	07	07135	M	6	2	1	0	0	0	0	1	0	0	0	0	No	No	No	No	No	No	No	No	0	1	Yes	NE	NE	NE	NE
CENTRE	BAFIA	ROUM	2015-05-01	NGONGOL	07	07136	F	22	0	0	0	0	0	0	0	0	0	0	0	No	No	No	No	No	No	No	No	81	160	Yes	Yes	Yes	Yes	No
CENTRE	BAFIA	ROUM	2015-05-01	NGONGOL	07	07137	M	12	0	0	0	0	0	0	0	0	0	0	0	No	No	No	No	No	No	No	No	1	0	Yes	Yes	Yes	Yes	Yes
CENTRE	BAFIA	ROUM	2015-05-01	NGONGOL	07	07138	F	8	0	0	0	0	0	0	0	0	0	0	0	No	No	No	No	No	No	No	No	4	1	Yes	Yes	No	NE	NE
CENTRE	BAFIA	ROUM	2015-05-01	NGONGOL	07	07139	F	24	0	0	0	0	0	0	0	0	0	0	0	No	No	No	No	No	No	No	No	38	4	Yes	Yes	Yes	Yes	Yes
CENTRE	BAFIA	ROUM	2015-05-01	NGONGOL	07	07140	M	25	3	0	0	0	1	2	0	0	0	0	0	No	No	No	No	No	No	No	No	0	0	Yes	Yes	Yes	Yes	Yes
CENTRE	BAFIA	ROUM	2015-05-01	NGONGOL	07	07141	M	27	1	0	0	0	1	0	0	0	0	0	0	No	No	No	No	No	No	No	No	16	13	No	No	No	No	No
CENTRE	BAFIA	ROUM	2015-05-01	NGONGOL	07	07142	F	13	0	0	0	0	0	0	0	0	0	0	0	No	No	No	No	No	No	No	No	71	37	Yes	Yes	No	No	No
CENTRE	BAFIA	ROUM	2015-05-01	NGONGOL	07	07143	M	6	1	0	1	0	0	0	0	0	0	0	0	No	No	No	No	No	No	No	No	85	30	No	NE	NE	NE	NE
CENTRE	BAFIA	ROUM	2015-05-01	NGONGOL	07	07144	F	7	0	0	0	0	0	0	0	0	0	0	0	No	No	No	No	No	No	No	No	0	0	No	No	NE	NE	NE
CENTRE	BAFIA	ROUM	2015-05-01	NGONGOL	07	07145	F	25	0	0	0	0	0	0	0	0	0	0	0	No	No	No	No	No	No	No	No	2	4	Yes	Yes	Yes	Yes	No
CENTRE	BAFIA	ROUM	2015-05-01	NGONGOL	07	07146	M	10	0	0	0	0	0	0	0	0	0	0	0	No	No	No	No	No	No	No	No	0	0	Yes	No	No	No	No
CENTRE	BAFIA	ROUM	2015-05-01	NGONGOL	07	07147	F	5	0	0	0	0	0	0	0	0	0	0	0	No	No	No	No	No	No	No	No	0	0	NE	NE	NE	NE	NE
CENTRE	BAFIA	ROUM	2015-05-01	NGONGOL	07	07148	F	8	0	0	0	0	0	0	0	0	0	0	0	No	No	No	No	No	No	No	No	4	6	Yes	Yes	No	NE	NE
CENTRE	BAFIA	ROUM	2015-05-01	NGONGOL	07	07149	F	44	0	0	0	0	0	0	0	0	0	0	0	No	No	No	No	No	No	No	No	0	0	Yes	Yes	Yes	Yes	Yes
CENTRE	BAFIA	ROUM	2015-05-01	NGONGOL	07	07150	F	9	0	0	0	0	0	0	0	0	0	0	0	No	No	No	No	No	No	No	No	0	0	No	No	No	No	NE
CENTRE	BAFIA	ROUM	2015-05-01	NGONGOL	07	07151	F	50	0	0	0	0	0	0	0	0	0	0	0	No	No	No	No	No	No	No	No	0	0	Yes	Yes	Yes	Yes	Yes
CENTRE	BAFIA	ROUM	2015-05-01	NGONGOL	07	07152	M	10	0	0	0	0	0	0	0	0	0	0	0	No	No	No	No	No	No	No	No	0	0	Yes	Yes	No	No	No
CENTRE	BAFIA	ROUM	2015-05-01	NGONGOL	07	07153	M	60	10	0	2	1	4	3	0	0	0	0	0	No	No	No	No	No	No	No	No	0	0	Yes	Yes	Yes	Yes	Yes
CENTRE	BAFIA	ROUM	2015-05-01	NGONGOL	07	07154	F	6	0	0	0	0	0	0	0	0	0	0	0	No	No	No	No	No	No	No	No	0	0	Yes	NE	NE	NE	NE
CENTRE	BAFIA	ROUM	2015-05-01	NGONGOL	07	07155	F	42	0	0	0	0	0	0	0	0	0	0	0	No	No	No	No	No	No	No	No	0	0	Yes	Yes	Yes	Yes	Yes
CENTRE	BAFIA	ROUM	2015-05-01	NGONGOL	07	07156	F	33	0	0	0	0	0	0	0	0	0	0	0	No	No	No	No	No	No	No	No	0	0	Yes	Yes	Yes	Yes	Yes
CENTRE	BAFIA	ROUM	2015-05-01	NGONGOL	07	07157	F	11	0	0	0	0	0	0	0	0	0	0	0	No	No	No	No	No	No	No	No	0	0	Yes	Yes	Yes	Yes	No
CENTRE	BAFIA	ROUM	2015-05-01	NGONGOL	07	07158	M	34	0	0	0	0	0	0	0	0	0	0	0	No	No	No	No	No	No	No	No	0	2	Yes	Yes	Yes	Yes	Yes
CENTRE	BAFIA	ROUM	2015-05-01	NGONGOL	07	07159	F	29	1	0	0	0	1	0	0	0	0	0	0	No	No	No	No	No	No	No	No	1	0	Yes	Yes	Yes	No	No
CENTRE	BAFIA	ROUM	2015-05-01	NGONGOL	07	07160	M	30	8	0	0	0	5	0	1	0	2	0	0	No	No	No	No	No	No	No	No	22	59	Yes	Yes	Yes	Yes	Yes
CENTRE	BAFIA	ROUM	2015-05-01	NGONGOL	07	07161	F		0	0	0	0	0	0	0	0	0	0	0	No	No	No	No	No	No	No	No	0	0	No	No	No	No	No
CENTRE	BAFIA	ROUM	2015-05-01	NGONGOL	07	07162	M	13	3	0	3	0	0	0	0	0	0	0	0	No	No	No	No	No	No	No	No	42	16	Yes	Yes	No	No	No
CENTRE	BAFIA	ROUM	2015-05-01	NGONGOL	07	07163	F	37	0	0	0	0	0	0	0	0	0	0	0	No	No	No	No	No	No	No	No	0	1	Yes	Yes	Yes	No	No
CENTRE	BAFIA	ROUM	2015-05-01	NGONGOL	07	07164	F	23	0	0	0	0	0	0	0	0	0	0	0	No	No	No	No	No	No	No	No	0	0	Yes	Yes	Yes	Yes	Yes
CENTRE	BAFIA	ROUM	2015-05-01	NGONGOL	07	07165	M	11	0	0	0	0	0	0	0	0	0	0	0	No	No	No	No	No	No	No	No	4	7	Yes	Yes	Yes	No	No
CENTRE	BAFIA	ROUM	2015-05-01	NGONGOL	07	07166	M	9	0	0	0	0	0	0	0	0	0	0	0	No	No	No	No	No	No	No	No	4	7	Yes	Yes	No	No	NE
CENTRE	BAFIA	ROUM	2015-05-01	NGONGOL	07	07167	M	14	0	0	0	0	0	0	0	0	0	0	0	No	No	No	No	No	No	No	No	4	11	Yes	Yes	No	No	No
CENTRE	BAFIA	ROUM	2015-05-01	NGONGOL	07	07168	M	9	0	0	0	0	0	0	0	0	0	0	0	No	No	No	No	No	No	No	No	0	0	No	No	No	No	NE
CENTRE	BAFIA	ROUM	2015-05-01	NGONGOL	07	07169	F	18	0	0	0	0	0	0	0	0	0	0	0	No	No	No	No	No	No	No	No	2	0	No	No	No	No	No
CENTRE	BAFIA	ROUM	2015-05-01	NGONGOL	07	07170	F	28	0	0	0	0	0	0	0	0	0	0	0	No	No	No	No	No	No	No	No	38	38	No	No	No	No	No
CENTRE	BAFIA	ROUM	2015-05-01	NGONGOL	07	07171	F	12	3	0	3	0	0	0	0	0	0	0	0	No	No	No	No	No	No	No	No	4	1	Yes	Yes	No	No	No
CENTRE	BAFIA	ROUM	2015-05-01	NGONGOL	07	07172	M	50	0	0	0	0	0	0	0	0	0	0	0	No	No	No	No	No	No	No	No	0	0	Yes	Yes	Yes	Yes	Yes
CENTRE	BAFIA	ROUM	2015-05-01	NGONGOL	07	07173	F	28	0	0	0	0	0	0	0	0	0	0	0	No	No	No	No	No	No	No	No	0	0	No	No	No	No	No
CENTRE	BAFIA	ROUM	2015-05-01	NGONGOL	07	07174	M	40	0	0	0	0	0	0	0	0	0	0	0	No	No	No	No	No	No	No	No	0	0	Yes	Yes	Yes	Yes	Yes
CENTRE	BAFIA	ROUM	2015-05-01	NGONGOL	07	07175	M	43	0	0	0	0	0	0	0	0	0	0	0	No	No	No	No	No	No	No	No	0	0	Yes	Yes	Yes	Yes	No
CENTRE	BAFIA	ROUM	2015-05-01	NGONGOL	07	07176	F	34	0	0	0	0	0	0	0	0	0	0	0	No	No	No	No	No	No	No	No	11	0	Yes	Yes	Yes	Yes	Yes
CENTRE	BAFIA	ROUM	2015-05-01	NGONGOL	07	07177	M	10	2	0	0	2	0	0	0	0	0	0	0	No	No	No	No	No	No	No	No	0	129	Yes	No	No	No	No
CENTRE	BAFIA	ROUM	2015-05-01	NGONGOL	07	07178	M	51	3	0	0	2	1	0	0	0	0	0	0	No	No	No	No	No	No	No	No	0	0	Yes	Yes	Yes	Yes	Yes
CENTRE	BAFIA	ROUM	2015-05-01	NGONGOL	07	07179	F	30	0	0	0	0	0	0	0	0	0	0	0	No	No	No	No	No	No	No	No	92	68	Yes	No	No	No	No
CENTRE	BAFIA	ROUM	2015-05-01	NGONGOL	07	07180	F	30	0	0	0	0	0	0	0	0	0	0	0	No	No	No	No	No	No	No	No	0	1	No	No	Yes	No	No
CENTRE	BAFIA	ROUM	2015-05-01	NGONGOL	07	07181	M	30	1	0	0	0	1	0	0	0	0	0	0	No	No	No	No	No	No	No	No	0	0	Yes	No	Yes	Yes	No
CENTRE	BAFIA	ROUM	2015-05-01	NGONGOL	07	07182	F	43	0	0	0	0	0	0	0	0	0	0	0	No	No	No	No	No	No	No	No	0	0	Yes	Yes	Yes	Yes	Yes
CENTRE	BAFIA	ROUM	2015-05-01	NGONGOL	07	07183	M	71	1	0	0	0	0	1	0	0	0	0	0	No	No	No	No	No	No	No	Yes	0	0	Yes	Yes	Yes	Yes	Yes
CENTRE	BAFIA	ROUM	2015-05-01	NGONGOL	07	07184	M	40	0	0	0	0	0	0	0	0	0	0	0	No	No	No	No	No	No	No	No	0	0	Yes	Yes	Yes	Yes	Yes
CENTRE	BAFIA	ROUM	2015-05-01	NGONGOL	07	07185	M	12	0	0	0	0	0	0	0	0	0	0	0	No	No	No	No	No	No	No	No	8	5	Yes	No	No	No	No
CENTRE	BAFIA	ROUM	2015-05-01	NGONGOL	07	07186	M	5	0	0	0	0	0	0	0	0	0	0	0	No	No	No	No	No	No	No	No	21	10	NE	NE	NE	NE	NE
CENTRE	BAFIA	TSEKANE	2015-04-30	TSEKANE	08	08001	M	37	0	0	0	0	0	0	0	0	0	0	0	No	No	No	No	No	No	No	No	0	0	Yes	Yes	Yes	Yes	Yes
CENTRE	BAFIA	TSEKANE	2015-04-30	TSEKANE	08	08002	F	50	0	0	0	0	0	0	0	0	0	0	0	Yes	No	No	No	No	No	No	No	0	0	Yes	Yes	Yes	Yes	Yes
CENTRE	BAFIA	TSEKANE	2015-04-30	TSEKANE	08	08003	F	70	0	0	0	0	0	0	0	0	0	0	0	No	No	No	No	No	No	No	No	0	0	Yes	Yes	Yes	Yes	Yes
CENTRE	BAFIA	TSEKANE	2015-04-30	TSEKANE	08	08004	F	48	0	0	0	0	0	0	0	0	0	0	0	No	No	No	No	No	No	No	No	0	0	Yes	Yes	Yes	Yes	Yes
CENTRE	BAFIA	TSEKANE	2015-04-30	TSEKANE	08	08005	M	32	0	0	0	0	0	0	0	0	0	0	0	No	No	No	No	No	No	No	No	0	0	No	No	No	No	No
CENTRE	BAFIA	TSEKANE	2015-04-30	TSEKANE	08	08006	F	11	0	0	0	0	0	0	0	0	0	0	0	No	No	No	No	No	No	No	No	1	0	Yes	Yes	Yes	Yes	Yes
CENTRE	BAFIA	TSEKANE	2015-04-30	TSEKANE	08	08007	F	34	0	0	0	0	0	0	0	0	0	0	0	No	No	No	No	No	No	No	No	0	0	Yes	Yes	Yes	No	No
CENTRE	BAFIA	TSEKANE	2015-04-30	TSEKANE	08	08008	M	44	4	0	0	0	4	0	0	0	0	0	0	No	No	No	No	No	No	No	No	0	0	Yes	Yes	Yes	Yes	Yes
CENTRE	BAFIA	TSEKANE	2015-04-30	TSEKANE	08	08009	F	52	0	0	0	0	0	0	0	0	0	0	0	No	No	No	No	No	No	No	No	0	0	Yes	Yes	Yes	Yes	Yes
CENTRE	BAFIA	TSEKANE	2015-04-30	TSEKANE	08	08010	F	42	2	0	0	0	2	0	0	0	0	0	0	No	No	No	No	No	No	No	No	0	0	Yes	Yes	Yes	Yes	Yes
CENTRE	BAFIA	TSEKANE	2015-04-30	TSEKANE	08	08011	M	40	0	0	0	0	0	0	0	0	0	0	0	No	No	No	No	No	No	No	No	1	3	No	No	No	No	No
CENTRE	BAFIA	TSEKANE	2015-04-30	TSEKANE	08	08012	M	5	0	0	0	0	0	0	0	0	0	0	0	No	No	No	No	No	No	No	No	0	0	NE	NE	NE	NE	NE
CENTRE	BAFIA	TSEKANE	2015-04-30	TSEKANE	08	08013	F	28	0	0	0	0	0	0	0	0	0	0	0	No	No	No	No	No	No	No	No	0	0	Yes	Yes	Yes	Yes	Yes
CENTRE	BAFIA	TSEKANE	2015-04-30	TSEKANE	08	08014	F	29	1	0	0	0	1	0	0	0	0	0	0	No	No	No	No	No	No	No	No	0	16	No	No	No	No	No
CENTRE	BAFIA	TSEKANE	2015-04-30	TSEKANE	08	08015	F	36	0	0	0	0	0	0	0	0	0	0	0	No	No	No	No	No	No	No	No	0	0	Yes	Yes	Yes	Yes	Yes
CENTRE	BAFIA	TSEKANE	2015-04-30	TSEKANE	08	08016	M	42	0	0	0	0	0	0	0	0	0	0	0	No	No	No	No	No	No	No	No	0	0	Yes	Yes	Yes	Yes	Yes
CENTRE	BAFIA	TSEKANE	2015-04-30	TSEKANE	08	08017	F	14	0	0	0	0	0	0	0	0	0	0	0	No	No	No	No	No	No	No	No	7	10	Yes	Yes	Yes	Yes	Yes
CENTRE	BAFIA	TSEKANE	2015-04-30	TSEKANE	08	08018	M	15	0	0	0	0	0	0	0	0	0	0	0	No	No	No	No	No	No	No	No	0	0	No	No	No	No	No
CENTRE	BAFIA	TSEKANE	2015-04-30	TSEKANE	08	08019	F	11	0	0	0	0	0	0	0	0	0	0	0	No	No	No	No	No	No	No	No	0	0	Yes	Yes	Yes	Yes	Yes
CENTRE	BAFIA	TSEKANE	2015-04-30	TSEKANE	08	08020	F	12	0	0	0	0	0	0	0	0	0	0	0	No	No	No	No	No	No	No	No	0	0	Yes	Yes	Yes	Yes	Yes
CENTRE	BAFIA	TSEKANE	2015-04-30	TSEKANE	08	08021	F	68	0	0	0	0	0	0	0	0	0	0	0	No	No	No	No	No	No	No	No	0	0	Yes	Yes	Yes	Yes	Yes
CENTRE	BAFIA	TSEKANE	2015-04-30	TSEKANE	08	08022	F	57	0	0	0	0	0	0	0	0	0	0	0	Yes	No	No	No	No	No	No	No	2	10	No	No	No	No	No
CENTRE	BAFIA	TSEKANE	2015-04-30	TSEKANE	08	08023	F	51	0	0	0	0	0	0	0	0	0	0	0	No	No	No	No	No	No	No	No	0	0	Yes	Yes	Yes	Yes	Yes
CENTRE	BAFIA	TSEKANE	2015-04-30	TSEKANE	08	08024	F	61	0	0	0	0	0	0	0	0	0	0	0	No	No	No	No	No	No	No	No	0	0	Yes	Yes	Yes	Yes	Yes
CENTRE	BAFIA	TSEKANE	2015-04-30	TSEKANE	08	08025	F	73	0	0	0	0	0	0	0	0	0	0	0	No	No	No	No	No	No	No	Yes	1	0	Yes	Yes	Yes	Yes	Yes
CENTRE	BAFIA	TSEKANE	2015-04-30	TSEKANE	08	08026	M	52	0	0	0	0	0	0	0	0	0	0	0	Yes	No	No	No	No	No	No	No	0	0	Yes	Yes	Yes	Yes	Yes
CENTRE	BAFIA	TSEKANE	2015-04-30	TSEKANE	08	08027	F	13	0	0	0	0	0	0	0	0	0	0	0	No	No	No	No	No	No	No	No	0	0	Yes	Yes	Yes	Yes	Yes
CENTRE	BAFIA	TSEKANE	2015-04-30	TSEKANE	08	08028	F	76	0	0	0	0	0	0	0	0	0	0	0	Yes	No	No	No	No	No	No	No	0	0	Yes	Yes	Yes	Yes	Yes
CENTRE	BAFIA	TSEKANE	2015-04-30	TSEKANE	08	08029	F	62	0	0	0	0	0	0	0	0	0	0	0	No	No	No	No	No	No	No	No	0	0	Yes	No	Yes	Yes	Yes
CENTRE	BAFIA	TSEKANE	2015-04-30	TSEKANE	08	08030	F	73	1	0	0	0	1	0	0	0	0	0	0	Yes	No	No	No	No	No	No	Yes	0	0	Yes	Yes	Yes	Yes	Yes
CENTRE	BAFIA	TSEKANE	2015-04-30	TSEKANE	08	08031	M	10	0	0	0	0	0	0	0	0	0	0	0	No	No	No	No	No	No	No	No	0	0	Yes	Yes	Yes	Yes	Yes
CENTRE	BAFIA	TSEKANE	2015-04-30	TSEKANE	08	08032	F	50	0	0	0	0	0	0	0	0	0	0	0	Yes	No	No	No	No	No	No	Yes	2	0	Yes	Yes	Yes	Yes	Yes
CENTRE	BAFIA	TSEKANE	2015-04-30	TSEKANE	08	08033	F	56	0	0	0	0	0	0	0	0	0	0	0	No	No	No	No	No	No	No	No	0	0	No	Yes	Yes	Yes	Yes
CENTRE	BAFIA	TSEKANE	2015-04-30	TSEKANE	08	08034	F	49	0	0	0	0	0	0	0	0	0	0	0	No	No	No	No	No	No	No	No	0	0	Yes	Yes	Yes	Yes	Yes
CENTRE	BAFIA	TSEKANE	2015-04-30	TSEKANE	08	08035	F	60	0	0	0	0	0	0	0	0	0	0	0	No	No	No	No	No	No	No	Yes	1	2	Yes	Yes	Yes	Yes	Yes
CENTRE	BAFIA	TSEKANE	2015-04-30	TSEKANE	08	08036	M	11	0	0	0	0	0	0	0	0	0	0	0	No	No	No	No	No	No	No	No	0	0	Yes	Yes	Yes	No	No
CENTRE	BAFIA	TSEKANE	2015-04-30	TSEKANE	08	08037	M	74	0	0	0	0	0	0	0	0	0	0	0	No	No	No	No	No	No	No	No	0	0	Yes	Yes	Yes	Yes	Yes
CENTRE	BAFIA	TSEKANE	2015-04-30	TSEKANE	08	08038	F	40	0	0	0	0	0	0	0	0	0	0	0	No	No	No	No	No	No	No	No	0	0	Yes	Yes	Yes	Yes	Yes
CENTRE	BAFIA	TSEKANE	2015-04-30	TSEKANE	08	08039	M	56	0	0	0	0	0	0	0	0	0	0	0	No	No	No	No	No	No	No	Yes	0	0	Yes	Yes	Yes	Yes	Yes
CENTRE	BAFIA	TSEKANE	2015-04-30	TSEKANE	08	08040	M	9	0	0	0	0	0	0	0	0	0	0	0	No	No	No	No	No	No	No	No	0	0	Yes	Yes	Yes	Yes	NE
CENTRE	BAFIA	TSEKANE	2015-04-30	TSEKANE	08	08041	F	12	0	0	0	0	0	0	0	0	0	0	0	No	No	No	No	No	No	No	No	0	0	Yes	Yes	Yes	Yes	Yes
CENTRE	BAFIA	TSEKANE	2015-04-30	TSEKANE	08	08042	F	39	0	0	0	0	0	0	0	0	0	0	0	No	No	No	No	No	No	No	No	0	0	Yes	Yes	Yes	Yes	Yes
CENTRE	BAFIA	TSEKANE	2015-04-30	TSEKANE	08	08043	M	8	0	0	0	0	0	0	0	0	0	0	0	No	No	No	No	No	No	No	No	0	0	Yes	Yes	Yes	NE	NE
CENTRE	BAFIA	TSEKANE	2015-04-30	TSEKANE	08	08044	F	55	0	0	0	0	0	0	0	0	0	0	0	No	No	No	No	No	No	No	No	0	0	Yes	Yes	Yes	Yes	Yes
CENTRE	BAFIA	TSEKANE	2015-04-30	TSEKANE	08	08045	M	35	0	0	0	0	0	0	0	0	0	0	0	No	No	No	No	No	No	No	No	0	0	Yes	Yes	Yes	Yes	Yes
CENTRE	BAFIA	TSEKANE	2015-04-30	TSEKANE	08	08046	F	71	0	0	0	0	0	0	0	0	0	0	0	No	No	No	No	No	No	No	No	0	0	Yes	Yes	Yes	Yes	Yes
CENTRE	BAFIA	TSEKANE	2015-04-30	TSEKANE	08	08047	M	46	0	0	0	0	0	0	0	0	0	0	0	No	No	No	No	No	No	No	No	0	0	Yes	Yes	Yes	Yes	Yes
CENTRE	BAFIA	TSEKANE	2015-04-30	TSEKANE	08	08048	M	40	2	0	0	0	2	0	0	0	0	0	0	No	No	No	No	No	No	No	No	0	11	Yes	Yes	Yes	Yes	Yes
CENTRE	BAFIA	TSEKANE	2015-04-30	TSEKANE	08	08049	F	65	0	0	0	0	0	0	0	0	0	0	0	No	No	No	No	No	No	No	No	0	0	No	Yes	No	No	No
CENTRE	BAFIA	TSEKANE	2015-04-30	TSEKANE	08	08050	M	10	0	0	0	0	0	0	0	0	0	0	0	No	No	No	No	No	No	No	No	0	1	Yes	Yes	Yes	Yes	Yes
CENTRE	BAFIA	TSEKANE	2015-04-30	TSEKANE	08	08051	F	8	0	0	0	0	0	0	0	0	0	0	0	No	No	No	No	No	No	No	No	0	0	Yes	Yes	Yes	NE	NE
CENTRE	BAFIA	TSEKANE	2015-04-30	TSEKANE	08	08052	F	42	0	0	0	0	0	0	0	0	0	0	0	No	No	No	No	No	No	No	No	0	0	Yes	Yes	Yes	Yes	Yes
CENTRE	BAFIA	TSEKANE	2015-04-30	TSEKANE	08	08053	M	53	0	0	0	0	0	0	0	0	0	0	0	No	No	No	No	No	No	No	No	0	0	Yes	Yes	Yes	Yes	Yes
CENTRE	BAFIA	TSEKANE	2015-04-30	TSEKANE	08	08054	F	11	0	0	0	0	0	0	0	0	0	0	0	No	No	No	No	No	No	No	No	8	4	Yes	Yes	Yes	Yes	Yes
CENTRE	BAFIA	TSEKANE	2015-04-30	TSEKANE	08	08055	F	52	0	0	0	0	0	0	0	0	0	0	0	No	No	No	No	No	No	No	No	0	0	Yes	Yes	Yes	Yes	Yes
CENTRE	BAFIA	TSEKANE	2015-04-30	TSEKANE	08	08056	M	51	0	0	0	0	0	0	0	0	0	0	0	No	No	No	No	No	No	No	Yes	0	0	Yes	Yes	Yes	Yes	Yes
CENTRE	BAFIA	TSEKANE	2015-04-30	TSEKANE	08	08057	F	58	0	0	0	0	0	0	0	0	0	0	0	No	No	No	No	No	No	No	No	0	0	Yes	Yes	Yes	Yes	Yes
CENTRE	BAFIA	TSEKANE	2015-04-30	TSEKANE	08	08058	F	22	0	0	0	0	0	0	0	0	0	0	0	No	No	No	No	No	No	No	No	0	2	Yes	Yes	Yes	Yes	Yes
CENTRE	BAFIA	TSEKANE	2015-04-30	TSEKANE	08	08059	F	51	3	0	0	0	3	0	0	0	0	0	0	Yes	No	No	No	No	No	No	No	0	0	Yes	Yes	Yes	Yes	Yes
CENTRE	BAFIA	TSEKANE	2015-04-30	TSEKANE	08	08060	F	70	0	0	0	0	0	0	0	0	0	0	0	No	No	No	No	No	No	No	Yes	0	0	Yes	Yes	Yes	Yes	Yes
CENTRE	BAFIA	TSEKANE	2015-04-30	TSEKANE	08	08061	F	75	0	0	0	0	0	0	0	0	0	0	0	No	No	No	No	No	No	No	Yes	0	0	Yes	Yes	Yes	Yes	Yes
CENTRE	BAFIA	TSEKANE	2015-04-30	TSEKANE	08	08062	M	55	0	0	0	0	0	0	0	0	0	0	0	No	No	No	No	No	No	No	No	1	0	Yes	Yes	Yes	Yes	Yes
CENTRE	BAFIA	TSEKANE	2015-04-30	TSEKANE	08	08063	F	55	0	0	0	0	0	0	0	0	0	0	0	No	No	No	No	No	No	No	No	2	2	Yes	Yes	Yes	Yes	Yes
CENTRE	BAFIA	TSEKANE	2015-04-30	TSEKANE	08	08064	M	10	0	0	0	0	0	0	0	0	0	0	0	No	No	No	No	No	No	No	No	0	0	Yes	Yes	Yes	Yes	Yes
CENTRE	BAFIA	TSEKANE	2015-04-30	TSEKANE	08	08065	M	66	0	0	0	0	0	0	0	0	0	0	0	No	No	No	No	No	No	No	No	0	0	Yes	Yes	Yes	Yes	Yes
CENTRE	BAFIA	TSEKANE	2015-04-30	TSEKANE	08	08066	F	5	0	0	0	0	0	0	0	0	0	0	0	No	No	No	No	No	No	No	No	0	0	NE	NE	NE	NE	NE
CENTRE	BAFIA	TSEKANE	2015-04-30	TSEKANE	08	08067	F	10	0	0	0	0	0	0	0	0	0	0	0	No	No	No	No	No	No	No	No	0	0	Yes	Yes	Yes	Yes	Yes
CENTRE	BAFIA	TSEKANE	2015-04-30	TSEKANE	08	08068	M	48	0	0	0	0	0	0	0	0	0	0	0	No	No	No	No	No	No	No	No	0	2	Yes	Yes	Yes	Yes	Yes
CENTRE	BAFIA	TSEKANE	2015-04-30	TSEKANE	08	08069	F	62	0	0	0	0	0	0	0	0	0	0	0	No	No	No	No	No	No	No	No	0	0	No	Yes	Yes	Yes	Yes
CENTRE	BAFIA	TSEKANE	2015-04-30	TSEKANE	08	08070	F	10	0	0	0	0	0	0	0	0	0	0	0	No	No	No	No	No	No	No	No	0	0	Yes	Yes	Yes	Yes	Yes
CENTRE	BAFIA	TSEKANE	2015-04-30	TSEKANE	08	08071	F	77	0	0	0	0	0	0	0	0	0	0	0	No	No	No	No	No	No	No	Yes	0	0	Yes	Yes	Yes	Yes	Yes
CENTRE	BAFIA	TSEKANE	2015-04-30	TSEKANE	08	08072	F	24	0	0	0	0	0	0	0	0	0	0	0	No	No	No	No	No	No	No	No	0	0	No	Yes	Yes	Yes	Yes
CENTRE	BAFIA	TSEKANE	2015-04-30	TSEKANE	08	08073	F	28	0	0	0	0	0	0	0	0	0	0	0	No	No	No	No	No	No	No	No	1	15	No	No	No	No	No
CENTRE	BAFIA	TSEKANE	2015-04-30	TSEKANE	08	08074	F	30	0	0	0	0	0	0	0	0	0	0	0	No	No	No	No	No	No	No	No	0	0	Yes	Yes	Yes	Yes	Yes
CENTRE	BAFIA	TSEKANE	2015-04-30	TSEKANE	08	08075	M	38	0	0	0	0	0	0	0	0	0	0	0	No	No	No	No	No	No	No	No	0	0	No	No	No	No	No
CENTRE	BAFIA	TSEKANE	2015-04-30	TSEKANE	08	08076	F	65	1	0	0	0	1	0	0	0	0	0	0	No	No	No	No	No	No	No	No	1	0	Yes	Yes	Yes	Yes	Yes
CENTRE	BAFIA	TSEKANE	2015-04-30	TSEKANE	08	08077	F	30	0	0	0	0	0	0	0	0	0	0	0	No	No	No	No	No	No	No	No	0	0	No	Yes	Yes	Yes	Yes
CENTRE	BAFIA	TSEKANE	2015-04-30	TSEKANE	08	08078	F	15	0	0	0	0	0	0	0	0	0	0	0	No	No	No	No	No	No	No	No	0	0	Yes	Yes	Yes	Yes	Yes
CENTRE	BAFIA	TSEKANE	2015-04-30	TSEKANE	08	08079	M	7	0	0	0	0	0	0	0	0	0	0	0	No	No	No	No	No	No	No	No	0	0	No	No	NE	NE	NE
CENTRE	BAFIA	TSEKANE	2015-04-30	TSEKANE	08	08080	M	15	0	0	0	0	0	0	0	0	0	0	0	No	No	No	No	No	No	No	No	0	0	Yes	Yes	Yes	Yes	Yes
CENTRE	BAFIA	TSEKANE	2015-04-30	TSEKANE	08	08081	M	56	0	0	0	0	0	0	0	0	0	0	0	No	No	No	No	No	No	No	No	0	0	Yes	Yes	Yes	No	No
CENTRE	BAFIA	TSEKANE	2015-04-30	TSEKANE	08	08082	F	16	0	0	0	0	0	0	0	0	0	0	0	No	No	No	No	No	No	No	No	5	0	Yes	Yes	Yes	Yes	Yes
CENTRE	BAFIA	TSEKANE	2015-04-30	TSEKANE	08	08083	F	18	0	0	0	0	0	0	0	0	0	0	0	No	No	No	No	No	No	No	No	0	0	No	No	No	No	No
CENTRE	BAFIA	TSEKANE	2015-04-30	TSEKANE	08	08084	F	75	0	0	0	0	0	0	0	0	0	0	0	No	No	No	No	No	No	No	Yes	0	0	Yes	Yes	Yes	Yes	Yes
CENTRE	BAFIA	TSEKANE	2015-04-30	TSEKANE	08	08085	F	70	4	0	0	0	4	0	0	0	0	0	0	No	No	No	No	No	No	No	No	0	0	Yes	Yes	Yes	Yes	Yes
CENTRE	BAFIA	TSEKANE	2015-04-30	TSEKANE	08	08086	M	68	0	0	0	0	0	0	0	0	0	0	0	No	No	No	No	No	No	No	No	0	0	Yes	Yes	No	No	No
CENTRE	BAFIA	TSEKANE	2015-04-30	TSEKANE	08	08087	M	62	0	0	0	0	0	0	0	0	0	0	0	No	No	No	No	No	No	No	Yes	0	0	Yes	Yes	Yes	Yes	Yes
CENTRE	BAFIA	TSEKANE	2015-04-30	TSEKANE	08	08088	F	38	0	0	0	0	0	0	0	0	0	0	0	No	No	No	No	No	No	No	Yes	3	1	Yes	Yes	Yes	Yes	Yes
CENTRE	BAFIA	TSEKANE	2015-04-30	TSEKANE	08	08089	F	46	0	0	0	0	0	0	0	0	0	0	0	No	No	No	No	No	No	No	No	0	0	Yes	Yes	Yes	Yes	Yes
CENTRE	BAFIA	TSEKANE	2015-04-30	TSEKANE	08	08090	F	13	0	0	0	0	0	0	0	0	0	0	0	No	No	No	No	No	No	No	No	2	2	Yes	Yes	Yes	Yes	Yes
CENTRE	BAFIA	TSEKANE	2015-04-30	TSEKANE	08	08091	F	56	0	0	0	0	0	0	0	0	0	0	0	No	No	No	No	No	No	No	No	0	0	Yes	Yes	Yes	Yes	Yes
CENTRE	BAFIA	TSEKANE	2015-04-30	TSEKANE	08	08092	M	29	2	0	0	0	2	0	0	0	0	0	0	No	No	No	No	No	No	No	No	1	0	Yes	Yes	Yes	Yes	Yes
CENTRE	BAFIA	TSEKANE	2015-04-30	TSEKANE	08	08093	F	16	0	0	0	0	0	0	0	0	0	0	0	No	No	No	No	No	No	No	No	0	0	No	No	No	No	No
CENTRE	BAFIA	TSEKANE	2015-04-30	TSEKANE	08	08094	F	73	0	0	0	0	0	0	0	0	0	0	0	No	No	No	No	No	No	No	No	29	1	No	No	Yes	Yes	Yes
CENTRE	BAFIA	TSEKANE	2015-04-30	TSEKANE	08	08095	F	27	0	0	0	0	0	0	0	0	0	0	0	No	No	No	No	No	No	No	No	0	0	No	Yes	No	No	No
CENTRE	BAFIA	TSEKANE	2015-04-30	TSEKANE	08	08096	F	59	0	0	0	0	0	0	0	0	0	0	0	No	No	No	No	No	No	No	No	0	0	Yes	Yes	Yes	Yes	Yes
																															NE: not eligible		NK: not know
